# Supplementary material for: Differences in Mate Pairings of Hatchery- and Natural-Origin Coho Salmon Inferred from Offspring Genotypes
Source: Integr Org Biol. 2021 Aug 14;3(1):obab020. doi: 10.1093/iob/obab020 (PMC8363981; doi:10.1093/iob/obab020)
Supplement: obab020_Supplemental_Files [file obab020_supplemental_files.zip]

Archive with 4 entries (4 files):
- ESM 1 Coho Mate Choice Figure S1.pdf
- ESM 2 Coho Mate Choice Code.docx
- ESM 3 Coho Mate Choice Figure S2.pdf
- ESM 4 Coho Mate Choice Gene Annotations.xlsx
