# Supplementary material for: Differences in Mate Pairings of Hatchery- and Natural-Origin Coho Salmon Inferred from Offspring Genotypes
Source: Integr Org Biol. 2021 Aug 14;3(1):obab020. doi: 10.1093/iob/obab020 (PMC8363981; doi:10.1093/iob/obab020)
Supplement: obab020_Supplemental_Files [file obab020_supplemental_files.zip › ESM 4 Coho Mate Choice Gene Annotations.xlsx]

## Sheet: Description
Lists of all the SNPs where either natural origin or hatchery fish exhibited positive or negative mating assortment
N_Negative	Natural origin fish exhibited negative assortment
N_Positive	Natural origin fish exhibited positive assortment
H_Negative	Hatchery origin fish exhibited negative assortment
H_Positive	Hatchery origin fish exhibited positive assortment
N&H_Negative	Natural and hatchery origin fish exhibited negative assortment
N&H_Positive	Natural and hatchery origin fish exhibited positive assortment
N_Negative_H_Positive	Natural origin fish exhibited negative assortment and hatchery origin fish exhibited positive assortment
N_Positive_H_Negative	Natural origin fish exhibited positive assortment and hatchery origin fish exhibited negative assortment

## Sheet: N_Negtive
SNPs wherein natural origin mate pairs demonstrated overall negative assortment compared to random. For SNPs located on a known gene, the gene is indicated.
Chromosome	Position	Gene
NC_034174.1	2304971	potassium voltage-gated channel subfamily KQT member 5-like
NC_034174.1	5199473	netrin-1-like
NC_034174.1	5320317	ubiquitin carboxyl-terminal hydrolase 43-like
NC_034174.1	7013275	trafficking kinesin-binding protein 1
NC_034174.1	8681696
NC_034174.1	8951952	uncharacterized LOC109889507
NC_034174.1	13386515	EGF-containing fibulin-like extracellular matrix protein 2
NC_034174.1	14790422	copine-3-like
NC_034174.1	20566080	serine incorporator 1-like
NC_034174.1	21004282	myotubularin related protein 14
NC_034174.1	25462730	protein bassoon
NC_034174.1	25871512	protein bassoon
NC_034174.1	27754656	plasma membrane calcium-transporting ATPase 1-like
NC_034174.1	39760150
NC_034174.1	40918390	von Willebrand factor A domain containing 1
NC_034174.1	42190944	paired box protein Pax-7
NC_034174.1	44286771	ubiquitin thioesterase OTU1
NC_034174.1	44745398	leucine-rich repeats and immunoglobulin-like domains protein 2
NC_034174.1	44974703
NC_034174.1	46408691	Ca2+-dependent activator protein for secretion a
NC_034174.1	50262612
NC_034174.1	57406710
NC_034174.1	57777226	protein Wnt-2b-A
NC_034174.1	59218890
NC_034174.1	59978439
NC_034174.1	60510714	EPH receptor A5
NC_034174.1	61118813
NC_034174.1	61872579	protein phosphatase 1 regulatory inhibitor subunit 16B-like
NC_034174.1	63930811	protein FAM186B
NC_034174.1	64075700	TAR (HIV) RNA binding protein 2
NC_034174.1	66810516
NC_034174.1	67135174	probable E3 ubiquitin-protein ligase makorin-2
NC_034174.1	67349861	synapsin-2
NC_034175.1	4544519	zinc finger MYM-type protein 1
NC_034175.1	6446437
NC_034175.1	8748463
NC_034175.1	13581257	death-associated protein kinase 2-like
NC_034175.1	16825970	nuclear receptor subfamily 2 group F member 5
NC_034175.1	19834918
NC_034175.1	24898343	plectin
NC_034175.1	26062716	protein dopey-1
NC_034175.1	26687126	F-box and leucine-rich repeat protein 4
NC_034175.1	26779181
NC_034175.1	27831906	discoidin, CUB and LCCL domain-containing protein 1
NC_034175.1	37467021	uncharacterized LOC109902403
NC_034175.1	40252261	bromodomain adjacent to zinc finger domain protein 2B
NC_034175.1	41630441	myosin IIIB
NC_034175.1	42433613
NC_034175.1	46703484	parathyroid hormone 2 receptor
NC_034175.1	50339112	high affinity cGMP-specific 3',5'-cyclic phosphodiesterase 9A-like
NC_034175.1	53442736
NC_034175.1	59212754	terminal nucleotidyltransferase 5C
NC_034175.1	59462261	ring finger protein 17
NC_034175.1	59545055
NC_034175.1	63005465	X-linked Kx blood group (McLeod syndrome)
NC_034175.1	63895079
NC_034175.1	65424785
NC_034175.1	74010310
NC_034176.1	6722417
NC_034176.1	12614997
NC_034176.1	14369187	low-density lipoprotein receptor-related protein 2
NC_034176.1	15897740
NC_034176.1	19520911
NC_034176.1	20339696	U5 small nuclear ribonucleoprotein 200 kDa helicase
NC_034176.1	20397487
NC_034176.1	21069392	fibroblast growth factor receptor 1-A
NC_034176.1	25219351	dynein axonemal heavy chain 10
NC_034176.1	27894542
NC_034176.1	28589542
NC_034176.1	29824023	tRNA (uracil-5-)-methyltransferase homolog A-like
NC_034176.1	31880266
NC_034176.1	33720302
NC_034176.1	36880761	ATP-binding cassette, sub-family A (ABC1), member 2
NC_034176.1	37811630
NC_034176.1	40821686
NC_034176.1	41048611	amyloid beta (A4) precursor protein-binding, family A, member 1a
NC_034176.1	44645185	C-Jun-amino-terminal kinase-interacting protein 1
NC_034176.1	47267359
NC_034176.1	49035781	DNA damage-binding protein 1
NC_034176.1	49322200	MAP kinase activating death domain
NC_034176.1	51098564	matrix metalloproteinase-15-like
NC_034176.1	54917899
NC_034176.1	55704056	malonate--CoA ligase ACSF3, mitochondrial-like
NC_034176.1	61358484	disintegrin and metalloproteinase domain-containing protein 10-like
NC_034176.1	62397901	vitamin D(3) 25-hydroxylase
NC_034176.1	62487069	furin-1-like
NC_034176.1	62998423
NC_034176.1	65259690
NC_034177.1	2214682	39S ribosomal protein L11, mitochondrial pseudogene
NC_034177.1	5348485
NC_034177.1	9579265	ephrin-A2
NC_034177.1	10104898	roquin-1
NC_034177.1	13225187	uncharacterized LOC109888611
NC_034177.1	14399654	scaffold attachment factor B
NC_034177.1	16567176
NC_034177.1	17990844	A-kinase anchor protein 13
NC_034177.1	18065753	kelch-like protein 25
NC_034177.1	18077786	kelch-like protein 25
NC_034177.1	20985571	malonyl-CoA decarboxylase, mitochondrial
NC_034177.1	24053728	HYDIN axonemal central pair apparatus protein
NC_034177.1	25944929
NC_034177.1	26322495	nuclear receptor ROR-alpha A
NC_034177.1	27600949	sema domain, immunoglobulin domain (Ig), transmembrane domain (TM) and short cytoplasmic domain, (semaphorin) 4Ba
NC_034177.1	28105277
NC_034177.1	28257127
NC_034177.1	30722267	uncharacterized LOC109889427
NC_034177.1	31596558	mitochondrial pyruvate carrier 1-like
NC_034177.1	33864791	four-jointed box protein 1-like
NC_034177.1	34328804
NC_034177.1	34364147
NC_034177.1	34836977
NC_034177.1	37399565	early endosome antigen 1
NC_034177.1	39414671	tetratricopeptide repeat domain 38
NC_034177.1	40706737	nucleoporin 205
NC_034177.1	43531641	AMP deaminase 3-like
NC_034177.1	45444859	caveolin 2
NC_034177.1	45476256
NC_034177.1	46082936
NC_034177.1	46300813
NC_034177.1	47239187	mitogen-activated protein kinase 8 interacting protein 1a
NC_034177.1	47521142	membrane-associated guanylate kinase, WW and PDZ domain-containing protein 2
NC_034177.1	49754521	uncharacterized LOC109889668
NC_034177.1	50088452
NC_034177.1	50121760
NC_034177.1	53704741	WD repeat domain 11
NC_034177.1	59528717
NC_034177.1	60527170	inositol polyphosphate-5-phosphatase A-like
NC_034177.1	62567106	ubiquitin protein ligase E3 component n-recognin 2
NC_034177.1	63231662	zinc finger protein 318-like
NC_034177.1	66516856	zinc finger, SWIM-type containing 8
NC_034177.1	73681678	protein FAM13A
NC_034177.1	75459105	attractin-like protein 1
NC_034177.1	77295523	THUMP domain containing 2
NC_034177.1	78656866	leucine-rich melanocyte differentiation-associated protein-like
NC_034178.1	3515794	tumor necrosis factor ligand superfamily member 11-like
NC_034178.1	5973057	heparan-sulfate 6-O-sulfotransferase 3-B-like
NC_034178.1	6191115
NC_034178.1	7023378	FERM and PDZ domain-containing protein 4-like
NC_034178.1	9124353	nck-associated protein 5
NC_034178.1	11226716	formimidoyltransferase-cyclodeaminase-like
NC_034178.1	12565351	aryl hydrocarbon receptor-like
NC_034178.1	16592031
NC_034178.1	17216336
NC_034178.1	19956444	charged multivesicular body protein 4b
NC_034178.1	21909470
NC_034178.1	21997503	copine 1
NC_034178.1	22607848
NC_034178.1	23025187	matrilin-4
NC_034178.1	23657176
NC_034178.1	23659906
NC_034178.1	24144167	zinc finger protein GLI1
NC_034178.1	26254015	V-type proton ATPase subunit S1-like protein
NC_034178.1	26633123	metabotropic glutamate receptor 4
NC_034178.1	27805464	sodium-coupled monocarboxylate transporter 1-like
NC_034178.1	27940767
NC_034178.1	29545172	RNA-binding protein 5
NC_034178.1	30849972	kazrin, periplakin interacting protein b
NC_034178.1	34555572
NC_034178.1	35070164	rho GTPase-activating protein 39
NC_034178.1	36258979	MAP kinase-activated protein kinase 2-like
NC_034178.1	42872876	voltage-gated potassium channel subunit beta-2-like
NC_034178.1	44890127
NC_034178.1	45210381
NC_034178.1	45471113	uncharacterized LOC109891559
NC_034178.1	45962558	sodium-dependent neutral amino acid transporter SLC6A17-like
NC_034178.1	48682496	metabotropic glutamate receptor 2
NC_034178.1	55496753	metabotropic glutamate receptor 2-like
NC_034178.1	57619402	dihydropyridine-sensitive L-type skeletal muscle calcium channel subunit alpha-1-like
NC_034178.1	63156006	carbohydrate sulfotransferase 11-like
NC_034178.1	66119456	E3 ubiquitin-protein ligase Itchy-like
NC_034178.1	66133403	E3 ubiquitin-protein ligase Itchy-like
NC_034178.1	68003942	acid-sensing ion channel 1-like
NC_034179.1	2338907	alanine--glyoxylate aminotransferase 2
NC_034179.1	4125877	UV excision repair protein RAD23 homolog B-like
NC_034179.1	7025720	chondroitin sulfate proteoglycan 4
NC_034179.1	7646921	rab9 effector protein with kelch motifs
NC_034179.1	13888318	PDZ and LIM domain protein 5-like
NC_034179.1	15153718
NC_034179.1	16966887
NC_034179.1	18719313
NC_034179.1	21453586	bromodomain and WD repeat-containing protein 3-like
NC_034179.1	31636761	homeobox protein cut-like 1
NC_034179.1	38647682
NC_034179.1	40476837
NC_034179.1	45522242	folliculin interacting protein 1
NC_034179.1	46077585	serine/threonine kinase 32A
NC_034179.1	54356839
NC_034179.1	56507112	SH2B adaptor protein 1
NC_034179.1	57684876	vesicle-fusing ATPase
NC_034179.1	58102068	bromodomain containing 4
NC_034179.1	58510400
NC_034179.1	61464389
NC_034179.1	66721041	apoptosis regulator BAX
NC_034179.1	66974942
NC_034179.1	68206882	interleukin-21 receptor
NC_034179.1	68289367	BAI1-associated protein 3
NC_034179.1	68526112	myocardin-related transcription factor B-like
NC_034179.1	71016566
NC_034179.1	74285387	xylosyltransferase 2-like
NC_034179.1	74919268	uncharacterized LOC109893562
NC_034180.1	3011731
NC_034180.1	4228236
NC_034180.1	5419077	echinoidin
NC_034180.1	6148552	sorbin and SH3 domain-containing protein 2-like
NC_034180.1	7883561
NC_034180.1	9852863
NC_034180.1	10142091	sodium/hydrogen exchanger 9B2-like
NC_034180.1	12915187	neurexin 3a
NC_034180.1	12929286	neurexin 3a
NC_034180.1	14890449	syntaxin-binding protein 5
NC_034180.1	16486677
NC_034180.1	17330941
NC_034180.1	23782316
NC_034180.1	27830355
NC_034180.1	28219561	spectrin repeat containing, nuclear envelope 2b
NC_034180.1	28863053	leucine-rich repeat-containing protein 9-like
NC_034180.1	30653218	calcium permeable stress-gated cation channel 1
NC_034180.1	34295528
NC_034180.1	36927912	AT-rich interactive domain-containing protein 1B
NC_034180.1	37068263
NC_034180.1	37215572	disks large-associated protein 2
NC_034180.1	41417143	ADP-dependent glucokinase
NC_034180.1	43609755
NC_034180.1	45539935	transcription factor E2F2
NC_034180.1	49577115	DDB1- and CUL4-associated factor 5-like
NC_034181.1	4217805
NC_034181.1	5115452
NC_034181.1	5993957	myosin IEa
NC_034181.1	11190490
NC_034181.1	12278712	docking protein 4-like
NC_034181.1	14138030
NC_034181.1	14185091
NC_034181.1	15177319
NC_034181.1	16122705
NC_034181.1	20968600	ALK tyrosine kinase receptor
NC_034181.1	26604856	glutamate receptor ionotropic, delta-2-like
NC_034181.1	26720842	glutamate receptor ionotropic, delta-2-like
NC_034181.1	31418275
NC_034181.1	31850850
NC_034181.1	32447265	galactosylceramide sulfotransferase
NC_034181.1	33246074	solute carrier family 28 member 3
NC_034181.1	33734596
NC_034181.1	33740724
NC_034181.1	44366589
NC_034181.1	44847993
NC_034181.1	45079598	rabphilin-3A-like
NC_034181.1	45509757	membrane-associated phosphatidylinositol transfer protein 2
NC_034181.1	49510862	DEAH (Asp-Glu-Ala-His) box polypeptide 37
NC_034181.1	51887324	armadillo repeat protein deleted in velo-cardio-facial syndrome homolog
NC_034181.1	52588868
NC_034181.1	54591804	zinc finger matrin-type protein 4-like
NC_034181.1	54782540
NC_034181.1	54942771	netrin receptor UNC5D-like
NC_034181.1	54973539	netrin receptor UNC5D-like
NC_034181.1	55589536
NC_034181.1	58734921
NC_034181.1	60548004	whirlin-like
NC_034181.1	62388271	cytosolic arginine sensor for mTORC1 subunit 1
NC_034182.1	686669	differentially expressed in FDCP 6-like
NC_034182.1	2189532
NC_034182.1	3861846
NC_034182.1	5287660
NC_034182.1	5474048	dual specificity tyrosine-phosphorylation-regulated kinase 4
NC_034182.1	7988158	transmembrane and TPR repeat-containing protein 1-like
NC_034182.1	10836886
NC_034182.1	12109841
NC_034182.1	12148910	transcription factor EC-like
NC_034182.1	12426206
NC_034182.1	13076685	synapsin-3
NC_034182.1	15127288	chemokine-like protein TAFA-5
NC_034182.1	17964804
NC_034182.1	18582691
NC_034182.1	19242076	trithorax group protein osa
NC_034182.1	19385770	collagen alpha-6(IV) chain
NC_034182.1	20070197
NC_034182.1	21338986	phosphofurin acidic cluster sorting protein 1-like
NC_034182.1	21973525	uncharacterized RNA-binding protein C660.15
NC_034182.1	26353847	adhesion G protein-coupled receptor L3
NC_034182.1	27154489
NC_034182.1	27709914
NC_034182.1	30281882	equilibrative nucleoside transporter 2
NC_034182.1	30908791	neurexin-2-like
NC_034182.1	32238851	RAS guanyl-releasing protein 2-like
NC_034182.1	32721251	zRAB1B, member RAS oncogene family a
NC_034182.1	33004898
NC_034182.1	36488018
NC_034183.1	15854758
NC_034183.1	16302917
NC_034183.1	21731120	neuroligin-1
NC_034183.1	24141917	histone H2A deubiquitinase MYSM1
NC_034183.1	30781395
NC_034183.1	35137305	collagen alpha-1(XXIV) chain-like
NC_034183.1	35307358	collagen alpha-1(XXIV) chain-like
NC_034183.1	37975692	protein O-linked mannose N-acetylglucosaminyltransferase 1 (beta 1,2-)
NC_034183.1	38040129
NC_034183.1	40395663
NC_034183.1	47286877	GTPase-activating Rap/Ran-GAP domain-like protein 3
NC_034183.1	48380847
NC_034183.1	49350383
NC_034183.1	49993116	zinc finger protein 281-like
NC_034183.1	51320921	cyclin-dependent kinase 12
NC_034183.1	52486595	receptor activity-modifying protein 1-like
NC_034183.1	54990576
NC_034183.1	55171607	sphingosine 1-phosphate receptor 2-like
NC_034183.1	55556947
NC_034183.1	57182891
NC_034183.1	57531192	protein TANC2-like
NC_034183.1	59132543	RNA binding protein fox-1 homolog 2-like
NC_034183.1	61434251	glutamate receptor ionotropic, NMDA 2C-like
NC_034183.1	63320190	solute carrier family 25 member 39-like
NC_034184.1	4323342	eukaryotic translation initiation factor 5A-1-like
NC_034184.1	4929017
NC_034184.1	6258335	palmitoyltransferase ZDHHC23
NC_034184.1	8110615	uncharacterized LOC109899184
NC_034184.1	8434050	histone-lysine N-methyltransferase 2C
NC_034184.1	11057887
NC_034184.1	11145035	piezo-type mechanosensitive ion channel component 2-like
NC_034184.1	14849159	late secretory pathway protein AVL9 homolog
NC_034184.1	18982703	ATP-binding cassette sub-family F member 2
NC_034184.1	21223652
NC_034184.1	21829455
NC_034184.1	21833870
NC_034184.1	23329747
NC_034184.1	23619680
NC_034184.1	24823075
NC_034184.1	25706561
NC_034184.1	29189335	zinc finger DHHC-type palmitoyltransferase 16a
NC_034184.1	31202214	IKAROS family zinc finger 1 (Ikaros)
NC_034184.1	32877541
NC_034184.1	33511911	serine/threonine-protein kinase 32C-like
NC_034184.1	36972698
NC_034184.1	36990190
NC_034184.1	38563296	tetratricopeptide repeat protein 27-like
NC_034184.1	41301347
NC_034184.1	41617250
NC_034184.1	47255796
NC_034184.1	48461854	attractin-like protein 1
NC_034184.1	49776373
NC_034184.1	50568883	sodium/calcium exchanger 1
NC_034184.1	53930661
NC_034184.1	57602705	CUB and sushi domain-containing protein 1-like
NC_034184.1	61532033	phosphodiesterase 6G, cGMP-specific, rod, gamma, paralog b
NC_034184.1	61763976	mitogen-activated protein kinase kinase 6
NC_034184.1	63898506	MAD2L1 binding protein
NC_034184.1	67535901	inactive rhomboid protein 1
NC_034184.1	73026152	serine/threonine-protein kinase WNK4
NC_034185.1	4648190
NC_034185.1	4829143	lysophosphatidylglycerol acyltransferase 1
NC_034185.1	20248768	nudix (nucleoside diphosphate linked moiety X)-type motif 14
NC_034185.1	20570416
NC_034185.1	20606388
NC_034185.1	23556567	alpha-(1,6)-fucosyltransferase
NC_034185.1	24602661
NC_034185.1	27618749
NC_034185.1	27910174	MAM domain-containing glycosylphosphatidylinositol anchor protein 2
NC_034185.1	30888013	poly [ADP-ribose] polymerase 1-like
NC_034185.1	33443702
NC_034185.1	43135914
NC_034185.1	45497535
NC_034185.1	47385837
NC_034185.1	49537200
NC_034185.1	50242403	zinc finger protein 827
NC_034186.1	653815	40S ribosomal protein S19
NC_034186.1	1739027	kin of IRRE-like protein 3
NC_034186.1	2215864	transmembrane protein 91-like
NC_034186.1	3957836
NC_034186.1	9468642	IQ motif containing GTPase activating protein 3
NC_034186.1	9500450
NC_034186.1	9847176	transmembrane protein 79-like
NC_034186.1	10457237
NC_034186.1	12065593	one cut domain, family member, like
NC_034186.1	14603391	uncharacterized LOC109902096
NC_034186.1	14674008	gamma-aminobutyric acid type B receptor subunit 1-like
NC_034186.1	15453963
NC_034186.1	19966736
NC_034186.1	20846110	eukaryotic translation initiation factor 3 subunit E
NC_034186.1	21311039	syntabulin
NC_034186.1	30301967	rab GTPase-activating protein 1-like
NC_034186.1	30956539	ring finger and CCCH-type domains 1a
NC_034186.1	31098313	zinc transporter 7-like
NC_034186.1	31880824
NC_034186.1	33188958	KN motif and ankyrin repeat domains 3
NC_034186.1	33780626	unconventional myosin-IXb
NC_034186.1	34449413
NC_034186.1	35004931	fibrillin-2-like
NC_034186.1	38635080	transducin-like enhancer protein 1
NC_034186.1	38924595	guanine nucleotide-binding protein subunit alpha-11-like
NC_034186.1	38929346	guanine nucleotide-binding protein subunit alpha-11-like
NC_034186.1	40818437
NC_034186.1	43096141
NC_034186.1	47950457	coiled-coil and C2 domain containing 2A
NC_034186.1	47994023	NIMA-related kinase 1
NC_034186.1	49723125	carboxyl-terminal PDZ ligand of neuronal nitric oxide synthase protein-like
NC_034186.1	53707682
NC_034186.1	62946871	niban apoptosis regulator 1a
NC_034186.1	66016570	FERM, RhoGEF and pleckstrin domain protein 2
NC_034187.1	1685972
NC_034187.1	2948846
NC_034187.1	8559676	engulfment and cell motility protein 1
NC_034187.1	10115695	ribosome biogenesis protein bop1
NC_034187.1	13013107	organic solute carrier partner 1a
NC_034187.1	17798249
NC_034187.1	20153828	synaptic vesicle glycoprotein 2A
NC_034187.1	21397494
NC_034187.1	21948326	teashirt homolog 1
NC_034187.1	22848461	tenascin-X-like
NC_034187.1	25695358	borealin-like
NC_034187.1	26714225
NC_034187.1	27727027	CUB domain-containing protein 1
NC_034187.1	28977574
NC_034187.1	31320028	uncharacterized LOC109903797
NC_034187.1	37713014	myosin VIb
NC_034187.1	38931222
NC_034187.1	41643152	RNA polymerase II associated protein 1
NC_034187.1	42409758
NC_034187.1	42511476	myelin transcription factor 1-like protein
NC_034187.1	43192811	myelin transcription factor 1-like protein
NC_034187.1	43547546	probable palmitoyltransferase ZDHHC14
NC_034187.1	45873148	S100P binding protein
NC_034187.1	48136298
NC_034187.1	51164594
NC_034187.1	56954801	cysteine-rich motor neuron 1 protein
NC_034187.1	66527364	syntaxin-binding protein 5
NC_034187.1	67677937
NC_034187.1	69733296	mitogen-activated protein kinase kinase kinase kinase 5-like
NC_034188.1	900841
NC_034188.1	7839821
NC_034188.1	8335148
NC_034188.1	8756581	AF4/FMR2 family, member 2
NC_034188.1	13338684	toll-like receptor 6
NC_034188.1	14599933
NC_034188.1	16446779
NC_034188.1	16751848
NC_034188.1	21461946	ring finger protein 130
NC_034188.1	22219992
NC_034188.1	25465022
NC_034188.1	26004817	uncharacterized LOC109905301
NC_034188.1	30141625	matrix metalloproteinase-23
NC_034188.1	31277518
NC_034188.1	38220499	immunoglobulin superfamily member 11
NC_034188.1	41356639	ras GTPase-activating protein 2
NC_034188.1	42641789	sortilin-related receptor
NC_034188.1	42741928	sorting nexin-19-like
NC_034188.1	43088685
NC_034188.1	45553249
NC_034188.1	49810172	replication protein A 70 kDa DNA-binding subunit
NC_034188.1	53246891
NC_034188.1	56338072
NC_034188.1	57542407
NC_034188.1	57808419	eukaryotic translation initiation factor 4 gamma 1
NC_034188.1	58146645	chloride channel protein 2-like
NC_034188.1	59887218	roundabout, axon guidance receptor, homolog 1 (Drosophila)
NC_034188.1	60625380	roundabout, axon guidance receptor, homolog 2 (Drosophila)
NC_034188.1	66133941
NC_034189.1	673571
NC_034189.1	1686830	fibroblast growth factor 12
NC_034189.1	1940771	ATG16 autophagy related 16-like 1 (S. cerevisiae)
NC_034189.1	2317599	protein furry homolog
NC_034189.1	13016652	phospholipid-transporting ATPase ABCA1
NC_034189.1	14458324
NC_034189.1	15055682	Kv channel-interacting protein 4
NC_034189.1	16186115
NC_034189.1	17434395	hepatocyte growth factor activator-like
NC_034189.1	18912343	neurexin-2
NC_034189.1	20333804
NC_034189.1	20588695	ankyrin-2-like
NC_034189.1	24238419
NC_034189.1	30800162	protein Shroom2
NC_034189.1	30801474	protein Shroom2
NC_034189.1	31258780
NC_034189.1	31701795
NC_034189.1	32255392
NC_034190.1	5430038
NC_034190.1	17612289	septin-7-like
NC_034190.1	20472980	collagen alpha-1(IX) chain-like
NC_034190.1	23850206	mothers against decapentaplegic homolog 4-like
NC_034190.1	28084492	zinc finger MYM-type protein 4-like
NC_034190.1	30318263
NC_034190.1	30373698	zinc finger protein 572-like
NC_034190.1	31030860
NC_034190.1	31515877	retinitis pigmentosa 1-like 1 protein
NC_034190.1	31777561
NC_034190.1	36185456	metabotropic glutamate receptor 7
NC_034190.1	39654359
NC_034190.1	43964292
NC_034190.1	44681099
NC_034190.1	45321035	sodium-coupled neutral amino acid transporter 3
NC_034190.1	45500002
NC_034190.1	50954118
NC_034190.1	51099797
NC_034190.1	53148603	potassium voltage-gated channel subfamily D member 1-like
NC_034190.1	59172419	ankyrin repeat and sterile alpha motif domain containing 1A
NC_034190.1	59547980
NC_034190.1	61459411	rap1 GTPase-activating protein 1
NC_034190.1	62163836	double-strand-break repair protein rad21 homolog A
NC_034190.1	65864681	homeodomain-interacting protein kinase 1-like
NC_034190.1	66608851	zinc finger protein 217
NC_034190.1	66716907	teashirt homolog 2
NC_034190.1	73581544
NC_034191.1	15675213	carbohydrate (N-acetylglucosamine-6-O) sulfotransferase 2b
NC_034191.1	16371020
NC_034191.1	16652062	olfactomedin 3a
NC_034191.1	17911954	phospholipid phosphatase-related protein type 4
NC_034191.1	23506928	cadherin-18
NC_034191.1	26304208	cadherin-20
NC_034191.1	26821258
NC_034191.1	27067310	LYR motif-containing protein 4B
NC_034191.1	29015459	sickle tail protein-like
NC_034191.1	29486234	sickle tail protein-like
NC_034191.1	30476578	EMILIN-2
NC_034191.1	31712096	SWI/SNF-related matrix-associated actin-dependent regulator of chromatin subfamily D member 3
NC_034191.1	34158962	guanylate cyclase soluble subunit beta-2
NC_034191.1	35244990
NC_034191.1	35773054
NC_034191.1	36366696
NC_034191.1	40466697	inositol polyphosphate 5-phosphatase K
NC_034191.1	40852124	ARF GTPase-activating protein GIT1-like
NC_034191.1	44212690
NC_034191.1	44218328
NC_034191.1	44319940	A-kinase anchor protein SPHKAP-like
NC_034191.1	46607788	protein phosphatase 1L-like
NC_034191.1	47864939	aquaporin-11-like
NC_034191.1	51282918
NC_034191.1	53322521	vasodilator stimulated phosphoprotein b
NC_034191.1	54653371	protein C-ets-1
NC_034191.1	56959757	A kinase (PRKA) anchor protein 1b
NC_034191.1	57482706	nitric oxide synthase 2b, inducible
NC_034191.1	58957916	calsyntenin-2-like
NC_034191.1	60530935
NC_034192.1	2120443	protein phosphatase 1 regulatory subunit 12A-like
NC_034192.1	2169784	protein phosphatase 1 regulatory subunit 12A-like
NC_034192.1	5489914	scm-like with four MBT domains protein 2
NC_034192.1	5681737	Scm like with four mbt domains 2
NC_034192.1	5915972	calcium/calmodulin-dependent protein kinase type 1D
NC_034192.1	10624537	solute carrier family 13 member 4-like
NC_034192.1	11216699	forkhead box protein P2-like
NC_034192.1	11586378
NC_034192.1	13262319
NC_034192.1	14068167
NC_034192.1	16324009
NC_034192.1	17973095	ST6 beta-galactosamide alpha-2,6-sialyltranferase 1
NC_034192.1	19837133
NC_034192.1	19933162	insulin receptor substrate 1
NC_034192.1	23963269	X-linked interleukin-1 receptor accessory protein-like 2
NC_034192.1	32500489	DND microRNA-mediated repression inhibitor 1
NC_034192.1	32910707
NC_034192.1	33655550
NC_034192.1	35717827	fibroblast growth factor 2-like
NC_034192.1	40835861	short transient receptor potential channel 3
NC_034192.1	46506788
NC_034192.1	48599403	integrator complex subunit 5-like
NC_034193.1	2895696
NC_034193.1	15599387	armadillo repeat containing 7
NC_034193.1	15714281	potassium channel tetramerization domain containing 2
NC_034193.1	16381982	integrin, alpha 3b
NC_034193.1	18825127	ankyrin repeat and fibronectin type-III domain-containing protein 1-like
NC_034193.1	19423489	heparan sulfate glucosamine 3-O-sulfotransferase 2-like
NC_034193.1	21533785	dephospho-CoA kinase domain containing
NC_034193.1	25343984	probable vesicular acetylcholine transporter-A
NC_034193.1	26476883	PAT1 homolog 2
NC_034193.1	30905866
NC_034193.1	31102264	prokineticin receptor 1-like
NC_034193.1	31326183	aftiphilin
NC_034193.1	32333140	protein kinase C alpha type-like
NC_034193.1	34411522	regulatory-associated protein of mTOR
NC_034193.1	37996800	ubiquitin carboxyl-terminal hydrolase 43
NC_034193.1	38538181	myosin-9
NC_034193.1	38760422
NC_034193.1	39121518
NC_034194.1	1949454
NC_034194.1	2118934
NC_034194.1	4251193
NC_034194.1	7748845
NC_034194.1	8096756
NC_034194.1	10694930	RNA guanylyltransferase and 5'-phosphatase
NC_034194.1	11907972	5'-nucleotidase domain-containing protein 1-like
NC_034194.1	18545999	sodium-dependent multivitamin transporter-like
NC_034194.1	19778087	RAC-alpha serine/threonine-protein kinase
NC_034194.1	19816063	RAC-alpha serine/threonine-protein kinase
NC_034194.1	20015952	adenylate cyclase type 3-like
NC_034194.1	20147424
NC_034194.1	32152369	brain-enriched guanylate kinase-associated protein
NC_034195.1	4881673
NC_034195.1	7186457
NC_034195.1	8822877
NC_034195.1	9710803
NC_034195.1	10120992
NC_034195.1	17318073
NC_034195.1	19411142
NC_034195.1	19871230	neurotrophic tyrosine kinase, receptor, type 3a
NC_034195.1	22995096
NC_034195.1	23197717	uncharacterized LOC109867114
NC_034195.1	23669085
NC_034195.1	24174832	Bardet-Biedl syndrome 2 protein homolog
NC_034195.1	25032547
NC_034195.1	25773866	insulin-like growth factor 1a receptor
NC_034195.1	28588961	ras-specific guanine nucleotide-releasing factor 1
NC_034195.1	30738385	uncharacterized LOC109866825
NC_034195.1	31199292	C2 calcium dependent domain containing 5
NC_034195.1	33659027	leucine rich repeat containing 56
NC_034195.1	35327366
NC_034195.1	36346300	casein kinase I-like
NC_034195.1	40569128	ras and EF-hand domain-containing protein homolog
NC_034195.1	40702476	protein O-mannosyl-transferase TMTC2-like
NC_034195.1	53376315
NC_034196.1	754122	mitogen-activated protein kinase kinase kinase 1, E3 ubiquitin protein ligase
NC_034196.1	3650856	multivesicular body subunit 12Ba
NC_034196.1	5468224
NC_034196.1	13227943
NC_034196.1	14785270
NC_034196.1	19730555	ceramide transfer protein-like
NC_034196.1	20055948
NC_034196.1	22106430
NC_034196.1	22524693
NC_034196.1	27815450	proline-rich coiled-coil 2B
NC_034196.1	28934052	retinoic acid receptor RXR-alpha-A
NC_034196.1	30156408
NC_034196.1	30309215
NC_034196.1	37329195	E3 ubiquitin-protein ligase TRIM23
NC_034197.1	1681631	multiple epidermal growth factor-like domains protein 6
NC_034197.1	4429213	tensin 2a
NC_034197.1	8102947
NC_034197.1	9222704	v-src avian sarcoma (Schmidt-Ruppin A-2) viral oncogene homolog
NC_034197.1	9474276
NC_034197.1	10453668	von Willebrand factor A domain containing 5B1
NC_034197.1	11451192	plexin-A2-like
NC_034197.1	14969132	calmodulin-binding transcription activator 1
NC_034197.1	17015647	helicase ARIP4
NC_034197.1	17947080
NC_034197.1	21557211	histone deacetylase 7
NC_034197.1	34554787
NC_034197.1	34597250
NC_034198.1	924405	uncharacterized LOC109870082
NC_034198.1	4412510
NC_034198.1	5737427
NC_034198.1	5829702
NC_034198.1	7023229	FERM and PDZ domain-containing protein 2-like
NC_034198.1	8060337	glutamate receptor ionotropic, delta-1-like
NC_034198.1	10325300	protein phosphatase 1B
NC_034198.1	12510857
NC_034198.1	16383283
NC_034198.1	21778969	helicase-like transcription factor
NC_034198.1	22111102	URB2 ribosome biogenesis homolog
NC_034198.1	26762290	exportin-5-like
NC_034198.1	28146749	uncharacterized LOC109870486
NC_034199.1	626764
NC_034199.1	5542792
NC_034199.1	6332013	solute carrier family 39 member 10
NC_034199.1	10037613	homeobox protein PKNOX1
NC_034199.1	10680030
NC_034199.1	15415734	polypeptide N-acetylgalactosaminyltransferase 13
NC_034199.1	16373705	acid-sensing ion channel 4-A-like
NC_034199.1	16670205	aspartate--tRNA ligase, cytoplasmic
NC_034199.1	26526981	mannosyl-oligosaccharide 1,2-alpha-mannosidase IB
NC_034199.1	29864184	TGF-beta receptor type-2
NC_034199.1	31377787	unconventional myosin-Ib-like
NC_034199.1	32078467	low-density lipoprotein receptor-related protein 1B-like
NC_034199.1	33693601	semaphorin-5B
NC_034199.1	36949811	rho-related GTP-binding protein RhoE-like
NC_034199.1	37405457	enhancer of polycomb homolog 2
NC_034200.1	520618
NC_034200.1	991550
NC_034200.1	1530995	neurocan core protein
NC_034200.1	5127448	elongation factor 2-like
NC_034200.1	5980462	calcium-binding mitochondrial carrier protein Aralar1-like
NC_034200.1	7491006	uncharacterized LOC109871572
NC_034200.1	9789427
NC_034200.1	10097601
NC_034200.1	12052145	ubiquitin-conjugating enzyme E2 variant 2
NC_034200.1	12546892	ankyrin repeat domain-containing protein 13C-like
NC_034200.1	14336626
NC_034200.1	17539165	catenin (cadherin-associated protein), delta 2b
NC_034200.1	19480674
NC_034200.1	28590873	regulator of nonsense transcripts 1
NC_034200.1	29281544	small conductance calcium-activated potassium channel protein 2-like
NC_034200.1	30919861	protein FAM78B
NC_034201.1	244262
NC_034201.1	5785067
NC_034201.1	15521372	unconventional myosin-VIIa-like
NC_034201.1	15731050	family with sequence similarity 168 member A
NC_034201.1	17192779	neurotrimin
NC_034201.1	20816108	ubiquitin carboxyl-terminal hydrolase 28
NC_034201.1	21066507
NC_034201.1	24345598
NC_034201.1	27217513	activator of transcription and developmental regulator AUTS2
NC_034201.1	32901301	immunoglobulin-binding protein 1
NC_034201.1	33146893	melatonin receptor type 1C-like
NC_034201.1	33282451
NC_034201.1	33969830	kinase suppressor of Ras 1-like
NC_034201.1	35516645	roundabout homolog 2
NC_034201.1	36611133
NC_034201.1	36747294
NC_034201.1	38915261
NC_034201.1	40598063
NC_034201.1	40954967	beta-1,4-galactosyltransferase 4
NC_034201.1	42061304	neurexin-2
NC_034201.1	42740674	RuvB-like AAA ATPase 2
NC_034201.1	43153264	pleckstrin homology-like domain, family B, member 1a
NC_034201.1	45359690
NC_034201.1	46783650	mitogen-activated protein kinase kinase kinase kinase 2
NC_034202.1	147644	phosphatidylinositol 4-phosphate 5-kinase-like protein 1
NC_034202.1	2722679
NC_034202.1	8079904	stanniocalcin 1, like
NC_034202.1	8350596	ATG10 autophagy related 10 homolog (S. cerevisiae)
NC_034202.1	20199994
NC_034202.1	20761725
NC_034202.1	20926986	BMP/retinoic acid-inducible neural-specific protein 1
NC_034202.1	22768735	gelsolin
NC_034202.1	23624707
NC_034202.1	25477435	methionine adenosyltransferase II, alpha a
NC_034202.1	25597840
NC_034202.1	33139094
NC_034202.1	33473094	transmembrane protein 164-like
NC_034203.1	713201
NC_034203.1	2051188	adenylate cyclase 8 (brain)
NC_034203.1	2336009
NC_034203.1	10684997	guanine nucleotide binding protein (G protein), gamma 12a
NC_034203.1	11977095	regulator of nonsense transcripts 1
NC_034203.1	13835568
NC_034203.1	14059702
NC_034203.1	14145236
NC_034203.1	15293380	uncharacterized LOC109875141
NC_034203.1	16007330
NC_034203.1	23726510	transmembrane protein 70, mitochondrial
NC_034203.1	25129397	rho GTPase-activating protein 21
NC_034203.1	25337569
NC_034203.1	25672750	vacuolar protein sorting-associated protein 4B
NC_034203.1	25747518	laminin subunit alpha-3-like
NC_034203.1	25952432
NC_034203.1	26524659
NC_034203.1	28785653	DNA replication licensing factor mcm4
NC_034203.1	28864776
NC_034203.1	29630257	obscurin
NC_034203.1	32785133	cerebellin-1-like
NC_034203.1	40048444	calreticulin 3b
NW_018086965.1	1328493
NW_018086965.1	1726554
NW_018086966.1	475038
NW_018086966.1	1133800
NW_018086967.1	806339
NW_018086971.1	416036
NW_018086979.1	1331425
NW_018086991.1	240243
NW_018087012.1	4575
NW_018087057.1	91573
NW_018087202.1	24952
NW_018087225.1	301
NW_018087404.1	5347
NW_018087649.1	17556
NW_018087709.1	16739
NW_018088930.1	22280
NW_018089007.1	297064
NW_018089010.1	139582
NW_018089027.1	231344
NW_018089028.1	1164781
NW_018089034.1	99619
NW_018089059.1	95446
NW_018089063.1	354558
NW_018089072.1	1328633
NW_018089181.1	556574
NW_018089181.1	1795873
NW_018089260.1	19050
NW_018089277.1	257632
NW_018089287.1	798577
NW_018089289.1	876326
NW_018089289.1	964310
NW_018089372.1	368159
NW_018089374.1	622741
NW_018089410.1	303493
NW_018089514.1	606658
NW_018089516.1	381823
NW_018089673.1	207247
NW_018089695.1	491235
NW_018089752.1	281443
NW_018089754.1	99400
NW_018089806.1	140963
NW_018089846.1	76544
NW_018089899.1	79097
NW_018089925.1	367142
NW_018090106.1	67315
NW_018090115.1	210717
NW_018090148.1	33931
NW_018090205.1	294595
NW_018090215.1	28580
NW_018090256.1	291233
NW_018090258.1	193516
NW_018090260.1	196440
NW_018090385.1	50516
NW_018090405.1	59423
NW_018090453.1	12020
NW_018090567.1	308095
NW_018090706.1	36295
NW_018090709.1	876
NW_018090714.1	248487
NW_018090919.1	165510
NW_018090923.1	120754
NW_018090974.1	99900
NW_018090999.1	68696
NW_018091003.1	8982
NW_018091003.1	26982
NW_018091099.1	11209
NW_018091174.1	100838
NW_018091274.1	193639
NW_018091316.1	289731
NW_018091317.1	110414
NW_018091352.1	65501
NW_018091406.1	50193
NW_018091444.1	68635
NW_018091744.1	22269
NW_018091828.1	51088
NW_018091842.1	100429
NW_018091900.1	48167
NW_018091951.1	24029
NW_018092000.1	38410
NW_018092044.1	57073
NW_018092218.1	34127
NW_018092256.1	27519
NW_018092256.1	95976
NW_018092319.1	56079
NW_018092325.1	94266
NW_018092445.1	2192
NW_018092459.1	61635
NW_018092537.1	78230
NW_018092736.1	16831
NW_018092748.1	55152
NW_018093014.1	44856
NW_018093038.1	75668
NW_018093130.1	93253
NW_018093567.1	17151
NW_018093687.1	42565
NW_018093707.1	44806
NW_018095744.1	17838
NW_018099362.1	2032
NW_018102959.1	9399
NW_018103043.1	7261
NW_018105991.1	20991
NW_018106343.1	770
NW_018106359.1	919

## Sheet: N_Positive
SNPs wherein natural origin mate pairs demonstrated overall positive assortment compared to random. For SNPs located on a known gene, the gene is indicated.
Chromosome	Position	Gene
NC_034174.1	4690397
NC_034174.1	5412720
NC_034174.1	7420416	insulin-like growth factor-binding protein 4
NC_034174.1	7566491
NC_034174.1	14313569
NC_034174.1	20216874
NC_034174.1	20870628	uncharacterized LOC109891565
NC_034174.1	21582890	bridging integrator 2
NC_034174.1	21690863	integrin alpha-5-like
NC_034174.1	27505208	ADP-ribosylation factor-like protein 8A
NC_034174.1	36643597
NC_034174.1	43477964	immunoglobulin superfamily member 21-like
NC_034174.1	44091235	alkaline phosphatase-like
NC_034174.1	52998546	E3 ubiquitin-protein ligase PDZRN3-B
NC_034174.1	56991584	ubiquitin-like modifier activating enzyme 7
NC_034174.1	59296488
NC_034174.1	59360965	immunoglobulin-like and fibronectin type III domain-containing protein 1
NC_034175.1	6448056	kin of IRRE-like protein 3
NC_034175.1	15782063
NC_034175.1	22506274	ribonuclease ZC3H12A-like
NC_034175.1	27038045	kelch-like family member 32
NC_034175.1	30813681
NC_034175.1	38110576
NC_034175.1	39450279
NC_034175.1	40200699	bromodomain adjacent to zinc finger domain protein 2B
NC_034175.1	42249081
NC_034175.1	43807698	glypican-6
NC_034175.1	47181339	NEDD8-conjugating enzyme UBE2F
NC_034175.1	47299812	uncharacterized LOC109867584
NC_034176.1	29737412	zinc finger DHHC-type palmitoyltransferase 8b
NC_034176.1	34965778	isotocin-neurophysin IT 2
NC_034176.1	46716014	BR serine/threonine kinase 2b
NC_034176.1	52417481	teashirt zinc finger homeobox 3b
NC_034177.1	6531651	coproporphyrinogen oxidase
NC_034177.1	13057439	probable cation-transporting ATPase 13A3
NC_034177.1	19996219
NC_034177.1	19998841	cyclin-dependent kinase 10
NC_034177.1	32991580	F-box/LRR-repeat protein 14
NC_034177.1	41568984
NC_034177.1	49269194
NC_034177.1	50088795
NC_034177.1	54401227	arginyltransferase 1
NC_034177.1	56444914
NC_034177.1	58058543	rab11 family-interacting protein 2
NC_034177.1	61973905
NC_034177.1	64180483	inactive ubiquitin carboxyl-terminal hydrolase 54
NC_034177.1	71687478	protein FAM53B-like
NC_034178.1	6291984
NC_034178.1	15789202	muscleblind-like protein 2a
NC_034178.1	31628714	v-myb avian myeloblastosis viral oncogene homolog-like 2b
NC_034178.1	37375686	succinate--CoA ligase [GDP-forming] subunit beta, mitochondrial
NC_034178.1	45438860
NC_034178.1	58719714
NC_034179.1	1825579	collagen and calcium binding EGF domains 1
NC_034179.1	2477913	sema domain, immunoglobulin domain (Ig), transmembrane domain (TM) and short cytoplasmic domain, (semaphorin) 4D
NC_034179.1	8946927	mucin-2
NC_034179.1	21054419
NC_034179.1	21530304	plastin-3
NC_034179.1	21901367
NC_034179.1	26677743	receptor interacting serine/threonine kinase 4
NC_034179.1	26813109	CXADR Ig-like cell adhesion molecule
NC_034179.1	28880939	adenosine A2b receptor
NC_034179.1	45167396	follistatin-related protein 4-like
NC_034179.1	45781978
NC_034179.1	46124674	serine/threonine-protein kinase 10
NC_034179.1	68745256	myocardin-related transcription factor B-like
NC_034179.1	73629057	alpha-1,6-mannosylglycoprotein 6-beta-N-acetylglucosaminyltransferase B-like
NC_034179.1	74926085	dehydrogenase/reductase SDR family member 7C-B
NC_034179.1	76551096
NC_034180.1	5081328	bifunctional UDP-N-acetylglucosamine 2-epimerase/N-acetylmannosamine kinase
NC_034180.1	5340673	pre-mRNA-processing factor 19
NC_034180.1	11710012
NC_034180.1	15326792	microtubule-associated protein RP/EB family member 3-like
NC_034180.1	27586775	neuroblast differentiation-associated protein AHNAK
NC_034180.1	36203431	serine/threonine-protein kinase D3-like
NC_034181.1	18674030
NC_034181.1	22980173	uncharacterized LOC109895576
NC_034181.1	24363419	synaptotagmin XIVa
NC_034181.1	25246131
NC_034181.1	25842590	ataxin-2-like
NC_034181.1	36381001	prostaglandin G/H synthase 1
NC_034181.1	43790388	drebrin-like protein B
NC_034181.1	47706593	neurofilament heavy polypeptide-like
NC_034181.1	53495656	erlin-2
NC_034182.1	6492055
NC_034182.1	13015560	synapsin-3
NC_034182.1	14712361	TBC1 domain family member 22B-like
NC_034182.1	15157154	chemokine-like protein TAFA-5
NC_034182.1	18759146
NC_034182.1	29979255	activated CDC42 kinase 1
NC_034182.1	37339182
NC_034183.1	952805	semaphorin 7A
NC_034183.1	3149664	protein mono-ADP-ribosyltransferase PARP16
NC_034183.1	6157059	transcription factor SOX-6-like
NC_034183.1	6326497	pleckstrin homology domain-containing family A member 7
NC_034183.1	12793452	SRSF protein kinase 2
NC_034183.1	14463716	elongation factor 2
NC_034183.1	15666855
NC_034183.1	24083508
NC_034183.1	25700065	protein furry homolog-like
NC_034183.1	26074374	sec1 family domain-containing protein 2-like
NC_034183.1	40482595	DENN domain-containing protein 1B-like
NC_034183.1	43864102
NC_034183.1	45861123
NC_034183.1	57593698	protein TANC2-like
NC_034183.1	63627628	TBC1 domain family member 17-like
NC_034184.1	17307804
NC_034184.1	18536691	transmembrane protein 108
NC_034184.1	23135087
NC_034184.1	33115844
NC_034184.1	33471068	serine/threonine-protein kinase 32C-like
NC_034184.1	34473668
NC_034184.1	36161099
NC_034184.1	38418794	baculoviral IAP repeat-containing protein 6-like
NC_034184.1	43852558	erythroid differentiation regulatory factor 1
NC_034184.1	46233486	protein bicaudal C homolog 1-B
NC_034184.1	46649612
NC_034184.1	51421712
NC_034184.1	61447675	ring finger protein 213b
NC_034185.1	5148381	ectonucleotide pyrophosphatase/phosphodiesterase family member 1
NC_034185.1	15727102	HIVEP zinc finger 2a
NC_034185.1	18717745
NC_034185.1	19648269
NC_034185.1	20154775
NC_034185.1	24068961
NC_034185.1	27344439
NC_034185.1	34426518	fizzy-related protein homolog
NC_034185.1	37386657
NC_034185.1	37552504	catenin alpha-2-like
NC_034185.1	38367263
NC_034185.1	43278733	tudor domain-containing protein 7A
NC_034185.1	43933567
NC_034185.1	45539719
NC_034186.1	8428207	aromatic-L-amino-acid decarboxylase-like
NC_034186.1	14520417	CDP-L-ribitol pyrophosphorylase A
NC_034186.1	14600775	uncharacterized LOC109902096
NC_034186.1	17367527
NC_034186.1	21744995	clathrin coat assembly protein AP180
NC_034186.1	25947744	26S proteasome non-ATPase regulatory subunit 1-like
NC_034186.1	27439332
NC_034186.1	31305879
NC_034186.1	37427809
NC_034186.1	48019972	SH3 domain containing ring finger 1
NC_034187.1	2458435
NC_034187.1	5729439
NC_034187.1	6399487
NC_034187.1	9680217	src-like-adapter
NC_034187.1	10844175	DENN domain-containing protein 3
NC_034187.1	22963706	class I histocompatibility antigen, F10 alpha chain-like
NC_034187.1	29255729
NC_034187.1	29641659
NC_034187.1	33930570
NC_034187.1	41307663
NC_034187.1	42890452	collagen alpha-1(XII) chain
NC_034187.1	44099438	T-lymphoma invasion and metastasis-inducing protein 2-like
NC_034187.1	48497807	signal-induced proliferation-associated 1-like protein 1
NC_034187.1	56363362
NC_034187.1	62826019
NC_034188.1	16884285
NC_034188.1	17963340
NC_034188.1	19148012	complexin-1-like
NC_034188.1	27954012	protein diaphanous homolog 2
NC_034188.1	28440930	uncharacterized LOC109905330
NC_034188.1	30368453	matrix metallopeptidase 28
NC_034188.1	35015434
NC_034188.1	38943410	limbic system-associated membrane protein-like
NC_034188.1	46913106	unc-119 lipid binding chaperone
NC_034188.1	51069367	neural cell adhesion molecule 1b
NC_034188.1	53343024
NC_034188.1	54852333
NC_034188.1	62742158	NACHT, LRR and PYD domains-containing protein 12
NC_034188.1	63778685
NC_034188.1	65107127
NC_034189.1	2355065	protein furry homolog
NC_034189.1	4127763
NC_034189.1	22380672
NC_034189.1	23610083
NC_034189.1	26405045
NC_034189.1	29420434	major facilitator superfamily domain-containing protein 6-A
NC_034189.1	32185668	FERM and PDZ domain-containing protein 4-like
NC_034189.1	32265501
NC_034190.1	4885202	RecQ like helicase 4
NC_034190.1	7403218
NC_034190.1	30920181
NC_034190.1	36108688	metabotropic glutamate receptor 7
NC_034190.1	39426383	IQ motif and SEC7 domain-containing protein 1
NC_034190.1	44257471	nucleolar protein 4-like
NC_034190.1	44722996
NC_034190.1	45499670
NC_034190.1	45927015	peptidylprolyl isomerase H (cyclophilin H); G protein-coupled receptor 160
NC_034190.1	45956996	Rho guanine nucleotide exchange factor (GEF) 16
NC_034190.1	59072113	signal peptide, CUB domain and EGF like domain containing 3
NC_034190.1	63607299	rap guanine nucleotide exchange factor 3
NC_034190.1	67551578	ganglioside-induced differentiation-associated protein 1-like 1
NC_034191.1	21702633	membrane protein, palmitoylated 7a (MAGUK p55 subfamily member 7)
NC_034191.1	34025114	NADPH--cytochrome P450 reductase
NC_034191.1	35018090
NC_034191.1	35658777
NC_034191.1	38799027
NC_034191.1	40309885
NC_034191.1	41315369
NC_034191.1	52984592
NC_034191.1	55630977
NC_034191.1	58541339
NC_034191.1	61653591	roundabout homolog 2-like
NC_034192.1	5506696	scm-like with four MBT domains protein 2
NC_034192.1	10394426	metabotropic glutamate receptor 8-like
NC_034192.1	10606050	cytochrome c oxidase assembly factor 6 homolog
NC_034192.1	10935696
NC_034192.1	15034361
NC_034192.1	24720659
NC_034192.1	35817461
NC_034192.1	47452762	hyaluronan mediated motility receptor-like
NC_034193.1	14860333	myosin 1D
NC_034193.1	15897703	transmembrane protein 150A
NC_034193.1	32344766	protein kinase C alpha type-like
NC_034194.1	11416357
NC_034194.1	12336954
NC_034194.1	15574739	solute carrier family 35 member F1
NC_034194.1	17587133
NC_034194.1	24471847
NC_034194.1	24701121
NC_034194.1	24790465
NC_034195.1	703262		16
NC_034195.1	2527086
NC_034195.1	9710948
NC_034195.1	14138509
NC_034195.1	18209460	plexin b2b
NC_034195.1	21871439	transport and golgi organization 6 homolog (Drosophila)
NC_034195.1	26110814	uncharacterized LOC109867357
NC_034195.1	27547252
NC_034195.1	31337750
NC_034195.1	35737661
NC_034195.1	38331869
NC_034195.1	39474437	thromboxane A synthase 1 (platelet)
NC_034195.1	41294951	cat eye syndrome critical region protein 2
NC_034195.1	41974990	CCR4-NOT transcription complex subunit 1-like
NC_034195.1	42268780	polypeptide N-acetylgalactosaminyltransferase 18-like
NC_034195.1	53353253
NC_034196.1	134693
NC_034196.1	15712186	laminin subunit gamma-3-like
NC_034196.1	22698482	NMDA receptor synaptonuclear signaling and neuronal migration factor-like
NC_034196.1	29403984
NC_034196.1	35108351	retinoic acid induced 14
NC_034196.1	36965971
NC_034197.1	19241309	msx2-interacting protein
NC_034197.1	21857637	itchy E3 ubiquitin protein ligase b
NC_034197.1	24411017	protein kinase C-binding protein 1
NC_034197.1	37723569	myelin transcription factor 1-like
NC_034198.1	1539353	twinkle protein, mitochondrial-like
NC_034198.1	2348845	helicase SRCAP
NC_034198.1	8686896
NC_034198.1	18705688	dicarbonyl/L-xylulose reductase
NC_034198.1	22352136	phosphatase and actin regulator 2
NC_034198.1	23644743	calmodulin-lysine N-methyltransferase
NC_034199.1	4850190	striated muscle preferentially expressed protein kinase-like
NC_034199.1	9640065
NC_034199.1	9878603	rho GTPase-activating protein 6
NC_034199.1	11244285
NC_034199.1	11720276	syntaxin binding protein 5-like
NC_034199.1	12305333
NC_034199.1	14042221
NC_034199.1	14210242	sodium-driven chloride bicarbonate exchanger
NC_034199.1	14759334	plakophilin-4
NC_034199.1	14764232	plakophilin-4
NC_034199.1	17516085
NC_034199.1	20531333	major facilitator superfamily domain-containing protein 9-like
NC_034199.1	24305484	transmembrane protein FAM155A
NC_034199.1	25126902	B-cell CLL/lymphoma 9 protein
NC_034199.1	27195542
NC_034199.1	27234066	gap junction beta-2 protein-like
NC_034199.1	28632665	nck-associated protein 1
NC_034199.1	32456825
NC_034199.1	39122833
NC_034199.1	42296076	ankyrin repeat domain-containing protein 50
NC_034200.1	1884201	G protein signaling modulator 2
NC_034200.1	8696073
NC_034200.1	13803398
NC_034200.1	14320895
NC_034200.1	14360066
NC_034200.1	16576182
NC_034200.1	22847917
NC_034200.1	36001677
NC_034200.1	36124855
NC_034201.1	7792094	acyl-CoA synthetase long chain family member 6
NC_034201.1	12154738
NC_034201.1	15869935
NC_034201.1	20072475
NC_034201.1	25709474	cytospin-B-like
NC_034201.1	45265472	calcium-binding protein 8-like
NC_034201.1	45725087
NC_034202.1	1850527	RING finger protein 122
NC_034202.1	14502804	ER degradation-enhancing alpha-mannosidase-like protein 3
NC_034202.1	34973315	relaxin receptor 2-like
NC_034202.1	35403910	ubiquitin-like 3a
NC_034203.1	1646688	EFR3 homolog A (S. cerevisiae)
NC_034203.1	4073447	peroxisomal biogenesis factor 5-like b
NC_034203.1	14995002	chromodomain helicase DNA binding protein 7
NC_034203.1	16367314	ephrin type-B receptor 1
NC_034203.1	22807366	glutamate decarboxylase 1-like
NC_034203.1	40350556
NW_018086965.1	710964
NW_018086976.1	379546
NW_018086977.1	1200674
NW_018086993.1	335077
NW_018086995.1	197400
NW_018087003.1	78354
NW_018087051.1	6025
NW_018087126.1	56829
NW_018087210.1	25868
NW_018087569.1	6764
NW_018087777.1	7372
NW_018088791.1	1221
NW_018089027.1	538834
NW_018089028.1	966922
NW_018089171.1	4090
NW_018089181.1	2451599
NW_018089181.1	2806641
NW_018089182.1	1904004
NW_018089185.1	47445
NW_018089371.1	818520
NW_018089388.1	89894
NW_018089428.1	593710
NW_018089529.1	713427
NW_018089561.1	5619
NW_018089827.1	60336
NW_018089827.1	70745
NW_018089978.1	664711
NW_018090004.1	92055
NW_018090044.1	228091
NW_018090056.1	260280
NW_018090079.1	22857
NW_018090214.1	349232
NW_018090237.1	6227
NW_018090283.1	158011
NW_018090358.1	55657
NW_018090441.1	15885
NW_018090522.1	359100
NW_018090742.1	1960
NW_018090800.1	260238
NW_018091006.1	8882
NW_018091106.1	15203
NW_018091171.1	101169
NW_018091406.1	158530
NW_018091410.1	132872
NW_018091629.1	106347
NW_018091685.1	1963
NW_018091694.1	23451
NW_018091792.1	89422
NW_018092088.1	25219
NW_018092187.1	75653
NW_018092255.1	43964
NW_018092955.1	65385
NW_018093233.1	7199
NW_018093495.1	38442
NW_018094154.1	31237
NW_018094429.1	32958
NW_018095026.1	12362
NW_018095605.1	9664
NW_018097306.1	3409
NW_018100431.1	517
NW_018101276.1	15390
NW_018104851.1	822
NW_018105306.1	1703
NW_018106686.1	917

## Sheet: H_Negative
SNPs wherein hatchery origin mate pairs demonstrated overall negative assortment compared to random. For SNPs located on a known gene, the gene is indicated.
Chromosome	Position	Gene
NC_034174.1	4146834
NC_034174.1	5829846
NC_034174.1	7013275	trafficking kinesin-binding protein 1
NC_034174.1	7821674	protein disulfide-isomerase-like
NC_034174.1	8591568
NC_034174.1	9091877
NC_034174.1	9091983
NC_034174.1	13104364	son of sevenless homolog 1
NC_034174.1	20554762	serine incorporator 1-like
NC_034174.1	21004282	myotubularin related protein 14
NC_034174.1	24162202
NC_034174.1	25052726
NC_034174.1	25107229
NC_034174.1	26029788	ninjurin 1
NC_034174.1	26170622
NC_034174.1	27795653	plasma membrane calcium-transporting ATPase 1-like
NC_034174.1	27812714
NC_034174.1	27869297
NC_034174.1	28584384	neurofascin
NC_034174.1	30285140	calcium/calmodulin-dependent protein kinase Ia
NC_034174.1	31871680
NC_034174.1	32844042
NC_034174.1	32961365	protein FAM219A
NC_034174.1	35119599
NC_034174.1	36700573	disco-interacting protein 2 homolog B-A
NC_034174.1	49733583	cadherin-4
NC_034174.1	54997566	E3 ubiquitin-protein ligase TRIM62
NC_034174.1	57777226	protein Wnt-2b-A
NC_034174.1	59296488
NC_034174.1	60856459
NC_034174.1	61872579	protein phosphatase 1 regulatory inhibitor subunit 16B-like
NC_034175.1	9244373	phosphatidylinositide phosphatase SAC1-B
NC_034175.1	9456122	E3 ubiquitin-protein ligase znrf2
NC_034175.1	9842876	cyclin-dependent kinase 14
NC_034175.1	13332757
NC_034175.1	13525042
NC_034175.1	15406738	chondroitin sulfate proteoglycan 5
NC_034175.1	16395375	nestin
NC_034175.1	16932348	synaptic vesicle glycoprotein 2A
NC_034175.1	18764038	uncharacterized LOC109909184
NC_034175.1	19779511	free fatty acid receptor 2-like
NC_034175.1	19834918
NC_034175.1	28304071
NC_034175.1	30537205	Krueppel-like factor 12
NC_034175.1	30813681
NC_034175.1	33696300
NC_034175.1	37388440
NC_034175.1	38728357	kalirin-like
NC_034175.1	40200699	bromodomain adjacent to zinc finger domain protein 2B
NC_034175.1	40912427	sodium channel protein type 2 subunit alpha
NC_034175.1	41497136
NC_034175.1	42696674
NC_034175.1	43441338	heparan-sulfate 6-O-sulfotransferase 3-B-like
NC_034175.1	43487317	UDP-glucose glycoprotein glucosyltransferase 2
NC_034175.1	44615377
NC_034175.1	46031443	rho-related GTP-binding protein RhoE-like
NC_034175.1	47626928
NC_034175.1	54679918	protein ITPRID2
NC_034175.1	59212754	terminal nucleotidyltransferase 5C
NC_034175.1	63910116	target of Nesh-SH3
NC_034176.1	2706051
NC_034176.1	13724960	protein FAM219A-like
NC_034176.1	15856462
NC_034176.1	18351760	nuclear receptor corepressor 2
NC_034176.1	18641872
NC_034176.1	21090492	fibroblast growth factor receptor 1-A
NC_034176.1	21646007
NC_034176.1	22410669
NC_034176.1	22873128
NC_034176.1	24697814	ankyrin-1-like
NC_034176.1	29885361	transport and Golgi organization 2 homolog
NC_034176.1	31880266
NC_034176.1	36075417
NC_034176.1	36110749
NC_034176.1	36880761	ATP-binding cassette, sub-family A (ABC1), member 2
NC_034176.1	47767198
NC_034176.1	51434956	docking protein 4
NC_034176.1	53491848
NC_034176.1	53735699	T-cell immunomodulatory protein
NC_034176.1	55645945
NC_034176.1	55912101	ankyrin repeat domain-containing protein 11
NC_034176.1	58597866	AT-rich interactive domain-containing protein 3B
NC_034177.1	5348485
NC_034177.1	6765160
NC_034177.1	9579265	ephrin-A2
NC_034177.1	15800285	neurocan core protein
NC_034177.1	16670689	midnolin-like
NC_034177.1	19671734	sphingomyelin phosphodiesterase 3-like
NC_034177.1	20382054	zinc finger protein ZFPM1-like
NC_034177.1	21455642	cadherin-13
NC_034177.1	25913133	perilipin 1
NC_034177.1	28946986
NC_034177.1	29636404	otogelin-like protein
NC_034177.1	34422737
NC_034177.1	38700118
NC_034177.1	41982756	transcriptional enhancer factor TEF-1-like
NC_034177.1	45057273	cystic fibrosis transmembrane conductance regulator-like
NC_034177.1	49501487
NC_034177.1	49754235	uncharacterized LOC109889668
NC_034177.1	52020823	pleckstrin homology domain-containing family A member 5
NC_034177.1	55281372
NC_034177.1	55604007	excision repair cross-complementation group 6
NC_034177.1	56064345	peroxisome proliferator-activated receptor gamma coactivator-related protein 1
NC_034177.1	57657987	minichromosome maintenance complex binding protein
NC_034177.1	59606000	kinase non-catalytic C-lobe domain-containing protein 1
NC_034177.1	64316335
NC_034177.1	64682557
NC_034177.1	66701024	calcium/calmodulin-dependent protein kinase type II subunit gamma
NC_034177.1	68691884	tumor protein p53 binding protein, 2a
NC_034178.1	588513	adhesion G-protein coupled receptor G7-like
NC_034178.1	3856182
NC_034178.1	6082147
NC_034178.1	10782023
NC_034178.1	10785579
NC_034178.1	13902542
NC_034178.1	14189154	trafficking protein particle complex subunit 10-like
NC_034178.1	16539911	uncharacterized LOC109890718
NC_034178.1	17335693
NC_034178.1	17806863	insulin receptor substrate 2a
NC_034178.1	26633123	metabotropic glutamate receptor 4
NC_034178.1	26773111	metabotropic glutamate receptor 4
NC_034178.1	28287767	chemokine-like protein TAFA-2
NC_034178.1	28446975	ras homolog family member Ca
NC_034178.1	28731763	potassium voltage-gated channel subfamily D member 3-like
NC_034178.1	31566004	ras association domain-containing protein 5
NC_034178.1	34191804
NC_034178.1	34269727	caM kinase-like vesicle-associated protein
NC_034178.1	34628119
NC_034178.1	35224196
NC_034178.1	36045204
NC_034178.1	36201771
NC_034178.1	36663812
NC_034178.1	36736436	sodium/hydrogen exchanger 3
NC_034178.1	38294841	prickle-like protein 2
NC_034178.1	41530767
NC_034178.1	44372007	transcription factor SOX-13-like
NC_034178.1	44890127
NC_034178.1	45210381
NC_034178.1	45300203
NC_034178.1	46582958	G protein-coupled receptor 84
NC_034178.1	48947576	E3 ubiquitin-protein ligase RAD18
NC_034178.1	52897722
NC_034178.1	57619402	dihydropyridine-sensitive L-type skeletal muscle calcium channel subunit alpha-1-like
NC_034178.1	61187077	plexin-A1-like
NC_034178.1	67761525
NC_034178.1	69544656	ATR interacting protein
NC_034179.1	10034060	aryl hydrocarbon receptor-like
NC_034179.1	10645765
NC_034179.1	14972066	sushi domain containing 2
NC_034179.1	16799004
NC_034179.1	16966887
NC_034179.1	25571598
NC_034179.1	30121462
NC_034179.1	30212940	delta-sarcoglycan-like
NC_034179.1	31964387	protein phosphatase 1E
NC_034179.1	34633733
NC_034179.1	38127063	sodium- and chloride-dependent GABA transporter 2
NC_034179.1	45226579
NC_034179.1	45781521
NC_034179.1	48169050
NC_034179.1	48871580
NC_034179.1	48961428
NC_034179.1	49968445
NC_034179.1	50482206
NC_034179.1	52142629
NC_034179.1	54264414	G-protein coupled receptor family C group 5 member C
NC_034179.1	57718486	26S proteasome non-ATPase regulatory subunit 11
NC_034179.1	58342774	GEM interacting protein
NC_034179.1	58417530	PH domain-containing protein DDB_G0287875
NC_034179.1	58987478
NC_034179.1	60967819	oxysterol-binding protein-related protein 7
NC_034179.1	65093825	caveolae-associated protein 1-like
NC_034179.1	67141547
NC_034179.1	68090774
NC_034179.1	68959056
NC_034179.1	71489238
NC_034179.1	72383317
NC_034179.1	73123909
NC_034180.1	1688745	F-box only protein 8
NC_034180.1	3461398	zinc finger protein 23-like
NC_034180.1	4186803	zinc finger and BTB domain-containing protein 20-like
NC_034180.1	4380165
NC_034180.1	5340673	pre-mRNA-processing factor 19
NC_034180.1	5372860	lysine-specific demethylase 2A-like
NC_034180.1	6577158
NC_034180.1	11708912
NC_034180.1	11710012
NC_034180.1	13112439	neurexin 3a
NC_034180.1	16582210	tau tubulin kinase 2
NC_034180.1	18907552	protein phosphatase 1 regulatory subunit 37-like
NC_034180.1	31491462	ribosomal protein S6 kinase-like 1
NC_034180.1	34176832	CD276 antigen-like
NC_034180.1	37215572	disks large-associated protein 2
NC_034180.1	38957158
NC_034180.1	39605557	estrogen-related receptor gamma-like
NC_034180.1	42958165
NC_034180.1	44004180	origin recognition complex subunit 3
NC_034180.1	46084191
NC_034180.1	47409169	echinoderm microtubule-associated protein-like 1
NC_034181.1	1784529	suppression of tumorigenicity 5 protein-like
NC_034181.1	5653390
NC_034181.1	9144005	neuronal acetylcholine receptor subunit alpha-5-like
NC_034181.1	14760579
NC_034181.1	23340682
NC_034181.1	24363419	synaptotagmin XIVa
NC_034181.1	28884192	SMC5-SMC6 complex localization factor 1
NC_034181.1	30397712
NC_034181.1	30414025
NC_034181.1	31553046
NC_034181.1	33246074	solute carrier family 28 member 3
NC_034181.1	35820735	lysosome membrane protein 2
NC_034181.1	36102704	protein FAM163B-like
NC_034181.1	36452954
NC_034181.1	38096551
NC_034181.1	40740064	neuronal calcium sensor 1
NC_034181.1	43265017
NC_034181.1	47727280	transitional endoplasmic reticulum ATPase
NC_034181.1	49510862	DEAH (Asp-Glu-Ala-His) box polypeptide 37
NC_034181.1	53139112
NC_034181.1	53863535	prominin-2-like
NC_034181.1	54973539	netrin receptor UNC5D-like
NC_034181.1	60708644	calmodulin-regulated spectrin-associated protein 1-B
NC_034182.1	686669	differentially expressed in FDCP 6-like
NC_034182.1	3989580
NC_034182.1	6240461
NC_034182.1	9146896	lymphoid-restricted membrane protein
NC_034182.1	9533252	pleckstrin homology domain-containing family A member 5
NC_034182.1	12426206
NC_034182.1	12771170
NC_034182.1	16033048	lysine-specific demethylase 5A-like
NC_034182.1	17238352	Sep (O-phosphoserine) tRNA:Sec (selenocysteine) tRNA synthase
NC_034182.1	17538730	phospholipase C, beta 3 (phosphatidylinositol-specific)
NC_034182.1	19242076	trithorax group protein osa
NC_034182.1	22295901	protein inturned-like
NC_034182.1	22334989
NC_034182.1	28641344
NC_034182.1	30281882	equilibrative nucleoside transporter 2
NC_034182.1	33004898
NC_034183.1	10198158	dopamine receptor D4a
NC_034183.1	14463716	elongation factor 2
NC_034183.1	15038219
NC_034183.1	22736158	probable phospholipid-transporting ATPase IF
NC_034183.1	28194058
NC_034183.1	29577143	AP2-interacting clathrin-endocytosis protein
NC_034183.1	30902194
NC_034183.1	33068320
NC_034183.1	43256999	dual specificity protein phosphatase 16-like
NC_034183.1	43375653
NC_034183.1	45091399	uncharacterized LOC109897254
NC_034183.1	48170468
NC_034183.1	51489519	disintegrin and metalloproteinase domain-containing protein 11-like
NC_034183.1	51799180	signal transducer and activator of transcription 5B-like
NC_034184.1	2256294
NC_034184.1	4132927
NC_034184.1	6927422	brefeldin A-inhibited guanine nucleotide-exchange protein 1-like
NC_034184.1	10955482	band 4.1-like protein 3
NC_034184.1	16148181	G protein-coupled receptor 158a
NC_034184.1	17910411
NC_034184.1	22733254	ubiquitin protein ligase E3C
NC_034184.1	27152885	uncharacterized LOC109899547
NC_034184.1	29189335	zinc finger DHHC-type palmitoyltransferase 16a
NC_034184.1	29761499
NC_034184.1	33511911	serine/threonine-protein kinase 32C-like
NC_034184.1	34048235
NC_034184.1	36534394	opsin 4a (melanopsin)
NC_034184.1	39084931
NC_034184.1	41617250
NC_034184.1	44239947	carbohydrate sulfotransferase 15
NC_034184.1	45459397	serine-rich coiled-coil domain-containing protein 2-like
NC_034184.1	46376385
NC_034184.1	47153116	tetraspanin-14-like
NC_034184.1	48324084	GDNF family receptor alpha-1
NC_034184.1	56421772	dystonin-like
NC_034184.1	60220203	RNA binding fox-1 homolog 3
NC_034184.1	65206118	mono-ADP ribosylhydrolase 2
NC_034184.1	68949380	cytohesin-3
NC_034184.1	70054687	casein kinase I
NC_034185.1	4317317	pumilio RNA binding family member 2
NC_034185.1	7786318
NC_034185.1	8422657
NC_034185.1	11422732	ribonuclease ZC3H12A
NC_034185.1	12863683	sodium/potassium-transporting ATPase subunit beta-1-interacting protein 2
NC_034185.1	14330715	afadin
NC_034185.1	14351348	afadin
NC_034185.1	20562268
NC_034185.1	23682215	alpha-(1,6)-fucosyltransferase
NC_034185.1	32392974	SAM and SH3 domain-containing protein 1
NC_034185.1	35138091
NC_034185.1	37657421	catenin alpha-2-like
NC_034185.1	38061245	catenin alpha-2-like
NC_034185.1	38401658
NC_034185.1	38851184
NC_034185.1	40922485
NC_034185.1	43863311
NC_034185.1	50215254
NC_034186.1	1560749	zinc finger and BTB domain-containing protein 16
NC_034186.1	2009907
NC_034186.1	5057429
NC_034186.1	5716487	oxidation resistance protein 1
NC_034186.1	7924328
NC_034186.1	14674008	gamma-aminobutyric acid type B receptor subunit 1-like
NC_034186.1	16465308
NC_034186.1	17367235
NC_034186.1	19500293
NC_034186.1	19595760	zinc finger protein 516
NC_034186.1	25930862	26S proteasome non-ATPase regulatory subunit 1-like
NC_034186.1	28703043	elongation of very long chain fatty acids protein 4-like
NC_034186.1	29463157	FYVE and coiled-coil domain-containing protein 1
NC_034186.1	29959300
NC_034186.1	32215669
NC_034186.1	34449413
NC_034186.1	34605420
NC_034186.1	34822652
NC_034186.1	38352040	C3 and PZP-like alpha-2-macroglobulin domain-containing protein 8
NC_034186.1	46157262
NC_034186.1	46979689
NC_034186.1	47435511	cadherin-2
NC_034186.1	54359535
NC_034186.1	57754931
NC_034186.1	59464060	ribonucleoprotein, PTB-binding 2
NC_034186.1	61567886
NC_034186.1	65334214	torsin-1A-interacting protein 2
NC_034187.1	2478921
NC_034187.1	9715719
NC_034187.1	10115695	ribosome biogenesis protein bop1
NC_034187.1	12098271	trichorhinophalangeal syndrome I
NC_034187.1	13103742	enhancer of filamentation 1-like
NC_034187.1	21960466
NC_034187.1	25033548
NC_034187.1	26398332	exostosin-1c-like
NC_034187.1	27083545	exostosin-1b
NC_034187.1	27750162	palmitoyltransferase ZDHHC3
NC_034187.1	31720630	ephrin-A3
NC_034187.1	32542272
NC_034187.1	34178079
NC_034187.1	35227608
NC_034187.1	35316207
NC_034187.1	39459159
NC_034187.1	55755191
NC_034187.1	60394641	neuronal PAS domain-containing protein 3
NC_034187.1	66172566	nesprin-1
NC_034188.1	1061309
NC_034188.1	5334104	myotubularin related protein 7a
NC_034188.1	15569661	vascular endothelial growth factor receptor kdr-like
NC_034188.1	16195026
NC_034188.1	16282099
NC_034188.1	16446779
NC_034188.1	21337152	alpha-1,3-mannosyl-glycoprotein 4-beta-N-acetylglucosaminyltransferase B
NC_034188.1	21437820	ring finger protein 130
NC_034188.1	22910224
NC_034188.1	25015477	prominin-1-A
NC_034188.1	25465022
NC_034188.1	25649254
NC_034188.1	26365711
NC_034188.1	26917366
NC_034188.1	27494118
NC_034188.1	28068548	protein diaphanous homolog 2
NC_034188.1	32933828	calpain-9-like
NC_034188.1	39003319	limbic system-associated membrane protein-like
NC_034188.1	41442157	E3 ubiquitin-protein ligase TRIP12-like
NC_034188.1	45069859	calpain-5-like
NC_034188.1	45427200	short transient receptor potential channel 4-like
NC_034188.1	47395607	apoptosis inducing factor mitochondria associated 4
NC_034188.1	49059982
NC_034188.1	49524052	uncharacterized LOC109905716
NC_034188.1	51069367	neural cell adhesion molecule 1b
NC_034188.1	63748983
NC_034188.1	65860628
NC_034188.1	66737828	small G protein signaling modulator 2-like
NC_034189.1	7027043	phosphofurin acidic cluster sorting protein 1-like
NC_034189.1	8456223	UPF0687 protein C20orf27 homolog
NC_034189.1	9411190
NC_034189.1	10325841
NC_034189.1	10620933	neuroligin-2-like
NC_034189.1	12645608	ArfGAP with coiled-coil, ankyrin repeat and PH domains 1
NC_034189.1	15055682	Kv channel-interacting protein 4
NC_034189.1	18521097	neurexin-2
NC_034189.1	19561774
NC_034189.1	20304809
NC_034189.1	22412003
NC_034189.1	24309911
NC_034189.1	25050311
NC_034189.1	26582648
NC_034189.1	28740324	glycogen synthase kinase-3 beta-like
NC_034189.1	30530758
NC_034189.1	31293479	SLIT and NTRK-like protein 6
NC_034189.1	32185668	FERM and PDZ domain-containing protein 4-like
NC_034190.1	4143377
NC_034190.1	8493451
NC_034190.1	16547621
NC_034190.1	20472980
NC_034190.1	21497037
NC_034190.1	22989620
NC_034190.1	23295231
NC_034190.1	34854374
NC_034190.1	38090813
NC_034190.1	44651191
NC_034190.1	44681099
NC_034190.1	53961620
NC_034190.1	56092396
NC_034190.1	56573528
NC_034190.1	59612427
NC_034190.1	60591299
NC_034190.1	65199813
NC_034190.1	69774219
NC_034190.1	70866732
NC_034190.1	71161880
NC_034190.1	73778455
NC_034191.1	4531011
NC_034191.1	27231537
NC_034191.1	27308011	coagulation factor XIII A chain-like
NC_034191.1	27782522
NC_034191.1	33496398	prostacyclin receptor-like
NC_034191.1	36082749
NC_034191.1	40392105	unconventional myosin-Ic-like
NC_034191.1	41153923
NC_034191.1	43629852
NC_034191.1	44360890	A-kinase anchor protein SPHKAP-like
NC_034191.1	47474790	neurobeachin-like
NC_034191.1	47631240	stAR-related lipid transfer protein 13
NC_034191.1	57808333	glycerophosphodiester phosphodiesterase domain containing 5b
NC_034191.1	62056999
NC_034192.1	3013360	fructose-2,6-bisphosphatase TIGAR B-like
NC_034192.1	9116849	pleckstrin homology domain-containing family A member 5
NC_034192.1	9293718	cGMP-inhibited 3',5'-cyclic phosphodiesterase A-like
NC_034192.1	10624537	solute carrier family 13 member 4-like
NC_034192.1	12270349	protein-methionine sulfoxide oxidase mical3b-like
NC_034192.1	13562728	GRAM domain containing 4a
NC_034192.1	13666783
NC_034192.1	15193992
NC_034192.1	17605359	septin-5
NC_034192.1	18012949	ST6 beta-galactosamide alpha-2,6-sialyltranferase 1
NC_034192.1	20010645
NC_034192.1	22022811
NC_034192.1	22679660
NC_034192.1	25834089	lysine-specific demethylase 3B
NC_034192.1	28375988	protein diaphanous homolog 1-like
NC_034192.1	31352057	phospholipid-transporting ATPase 11C-like
NC_034192.1	32594720	N-alpha-acetyltransferase 15, NatA auxiliary subunit
NC_034192.1	34791580
NC_034192.1	36862076	E3 ubiquitin-protein ligase RNF130-like
NC_034192.1	40457138	BTB/POZ domain-containing protein KCTD8
NC_034192.1	50033921
NC_034192.1	52438213	arf-GAP with Rho-GAP domain, ANK repeat and PH domain-containing protein 3-like
NC_034192.1	54696076	PDZ and LIM domain 7
NC_034193.1	721375
NC_034193.1	8731935
NC_034193.1	10576873	myoferlin
NC_034193.1	12605715
NC_034193.1	12817117	ubiquitin specific peptidase 22
NC_034193.1	14206714
NC_034193.1	14245749
NC_034193.1	14377935	ATP-dependent RNA helicase DHX8-like
NC_034193.1	15642549	acyl-CoA synthetase family member 2
NC_034193.1	16381982	integrin, alpha 3b
NC_034193.1	16429232	angiotensin-converting enzyme
NC_034193.1	17861965	WD repeat domain 90
NC_034193.1	23781655	actin-binding LIM protein 1-like
NC_034193.1	33270245	signal recognition particle subunit SRP68
NC_034193.1	36697550	TAF5-like RNA polymerase II p300/CBP-associated factor-associated factor 65 kDa subunit 5L
NC_034193.1	38268536	phosphoinositide-3-kinase, regulatory subunit 5
NC_034194.1	3197618
NC_034194.1	3765615
NC_034194.1	11352235
NC_034194.1	12935057	cyclin-dependent kinase 19
NC_034194.1	15048097	mannosidase, alpha, class 1A, member 1
NC_034194.1	18566383	sodium-dependent multivitamin transporter-like
NC_034194.1	18804345
NC_034194.1	19980291	fasciculation and elongation protein zeta-2-like
NC_034194.1	21667544	FIG4 phosphoinositide 5-phosphatase a
NC_034195.1	1675425
NC_034195.1	2052919
NC_034195.1	3890309	MOB kinase activator 2
NC_034195.1	5892211	monoacylglycerol lipase ABHD2
NC_034195.1	7363388	adaptor related protein complex 3 subunit beta 2
NC_034195.1	8364503
NC_034195.1	9299622
NC_034195.1	10568031	La ribonucleoprotein 1, translational regulator
NC_034195.1	16005276	membrane-associated guanylate kinase, WW and PDZ domain-containing protein 2
NC_034195.1	16780272	MON2 homolog, regulator of endosome-to-Golgi trafficking
NC_034195.1	21901845
NC_034195.1	23357401	zinc finger protein 423
NC_034195.1	23686579
NC_034195.1	33380237	serine/threonine-protein kinase WNK1
NC_034195.1	35235011
NC_034195.1	35737661
NC_034195.1	37463226
NC_034195.1	42249583	polypeptide N-acetylgalactosaminyltransferase 18-like
NC_034195.1	43850595
NC_034195.1	44250431
NC_034195.1	44923924
NC_034195.1	45457912	zinc finger C3H1 domain-containing protein
NC_034195.1	49727579	YY1-associated factor 2-like
NC_034195.1	50473683	neuronal cell adhesion molecule-like
NC_034195.1	51815189	netrin-4-like
NC_034195.1	53866891	myelin regulatory factor
NC_034196.1	529075	solute carrier family 38 member 9
NC_034196.1	1670734	macrophage immunometabolism regulator
NC_034196.1	5053504	WD repeat domain 7
NC_034196.1	6564387	phosphorylated adaptor for RNA export
NC_034196.1	6766862	multiple EGF-like-domains 10
NC_034196.1	14096860
NC_034196.1	17937913
NC_034196.1	19711765
NC_034196.1	22793374	calcium/calmodulin-dependent protein kinase kinase 2-like
NC_034196.1	23472678	splicing factor, suppressor of white-apricot homolog
NC_034196.1	24575747	ankyrin 1, erythrocytic b
NC_034196.1	27221445
NC_034196.1	27815450	proline-rich coiled-coil 2B
NC_034196.1	32217491	lysine-specific demethylase 2B
NC_034196.1	33194461	ARF GTPase-activating protein GIT2-like
NC_034196.1	33445123
NC_034196.1	35627162	poly [ADP-ribose] polymerase tankyrase-1
NC_034196.1	37523781	soluble lamin-associated protein of 75 kDa
NC_034197.1	1784698
NC_034197.1	1903656
NC_034197.1	6485172	E3 ubiquitin-protein ligase HUWE1-like
NC_034197.1	9046322	adenosine deaminase
NC_034197.1	16059296	metabotropic glutamate receptor 4
NC_034197.1	17560619	DNA (cytosine-5-)-methyltransferase 3 beta, duplicate b.1
NC_034197.1	18442106
NC_034197.1	19642175	E3 ubiquitin-protein ligase MIB2-like
NC_034197.1	27193263	ninjurin-1-like
NC_034197.1	27752941
NC_034197.1	29772921
NC_034197.1	34554787
NC_034197.1	35005269
NC_034197.1	36582118	laminin subunit beta-2-like
NC_034198.1	1002537	pro-neuregulin-3, membrane-bound isoform
NC_034198.1	2033759	gamma-tubulin complex component 2-like
NC_034198.1	4013830	rhomboid-related protein 1-like
NC_034198.1	4177250	SUMO-conjugating enzyme UBC9-B-like
NC_034198.1	6245375
NC_034198.1	10017378	inositol polyphosphate multikinase b
NC_034198.1	10422367	SEC24 homolog C, COPII coat complex component
NC_034198.1	11603701
NC_034198.1	11866678
NC_034198.1	12913096	calcium channel, voltage-dependent, T type, alpha 1G subunit
NC_034198.1	14842434
NC_034198.1	15225264	transcription factor 20
NC_034198.1	18133066	ubiquitin carboxyl-terminal hydrolase 42
NC_034198.1	23818259
NC_034198.1	25215598	mutS homolog 6 (E. coli)
NC_034198.1	25232244	mutS homolog 6 (E. coli)
NC_034198.1	25236234	mutS homolog 6 (E. coli)
NC_034198.1	31134046
NC_034199.1	2207900
NC_034199.1	3256788
NC_034199.1	7582705	von Willebrand factor A domain containing 8
NC_034199.1	9083058
NC_034199.1	12242762
NC_034199.1	13502991
NC_034199.1	13642477	tetratricopeptide repeat domain 21B
NC_034199.1	14348418	RNA-binding motif, single-stranded-interacting protein 1-like
NC_034199.1	21358797
NC_034199.1	27516409
NC_034199.1	28847525	receptor tyrosine-protein kinase erbB-4-like
NC_034199.1	30287902
NC_034199.1	30791953	ceramide kinase-like
NC_034199.1	34867740
NC_034199.1	42485048	trafficking protein particle complex subunit 10
NC_034199.1	43488976
NC_034200.1	991550
NC_034200.1	3151913
NC_034200.1	4393306	uncharacterized LOC109872365
NC_034200.1	7491006	uncharacterized LOC109871572
NC_034200.1	7753173
NC_034200.1	9982187	Rho-associated, coiled-coil containing protein kinase 1
NC_034200.1	12833079
NC_034200.1	13074104
NC_034200.1	23691729
NC_034200.1	28422971	solute carrier family 25 member 36a
NC_034200.1	28610168	ras-related protein Rab-3A-like
NC_034200.1	31423614	ephrin type-B receptor 3
NC_034200.1	34653825
NC_034201.1	4278680	cytoplasmic polyadenylation element-binding protein 4-like
NC_034201.1	11062039	GRAM domain containing 1Ba
NC_034201.1	11599695	kin of IRRE-like protein 3
NC_034201.1	16289823	cation channel sperm associated auxiliary subunit gamma
NC_034201.1	19808687
NC_034201.1	20565510
NC_034201.1	21218863	transmembrane protein 120A
NC_034201.1	25503265	nuclear receptor corepressor 1
NC_034201.1	26862382	integrator complex subunit 2-like
NC_034201.1	26873015
NC_034201.1	27420980
NC_034201.1	27568709	activator of transcription and developmental regulator AUTS2
NC_034201.1	28800794	ubiquitin carboxyl-terminal hydrolase 25
NC_034201.1	33210911
NC_034201.1	34051603	vascular endothelial zinc finger 1
NC_034201.1	34258271
NC_034201.1	36611133
NC_034201.1	38511200	zinc finger protein-like 1
NC_034201.1	44303222	ubiquitin associated and SH3 domain containing Ba
NC_034201.1	45128186
NC_034202.1	2722679
NC_034202.1	10149232	laminin, gamma 3
NC_034202.1	17306605
NC_034202.1	19976962	astrotactin-2
NC_034202.1	22768865	gelsolin
NC_034202.1	29337570	CXXC finger protein 5a
NC_034202.1	31124836
NC_034202.1	31421831
NC_034202.1	37649862
NC_034203.1	5714026
NC_034203.1	7528822	collagen alpha-3(IV) chain
NC_034203.1	10173396	alanine--glyoxylate and serine--pyruvate aminotransferase b
NC_034203.1	11961398
NC_034203.1	12236482	SPRY domain-containing SOCS box protein 4
NC_034203.1	13988939
NC_034203.1	14059702
NC_034203.1	20159570
NC_034203.1	20704945	astrotactin-1
NC_034203.1	22426863	dual specificity testis-specific protein kinase 2
NC_034203.1	22982330
NC_034203.1	24313415	E3 ubiquitin-protein ligase HECW1-like
NC_034203.1	27238245	tensin-3
NC_034203.1	27670650
NC_034203.1	27783932
NC_034203.1	28785653	DNA replication licensing factor mcm4
NC_034203.1	28880194
NC_034203.1	30722670	E3 ubiquitin-protein ligase mib1
NC_034203.1	36488932	yjeF N-terminal domain-containing protein 3
NC_034203.1	36517239	transcriptional repressor p66 alpha
NC_034203.1	37300333	kinesin-1 heavy chain-like
NW_018086965.1	3234698
NW_018086966.1	260529
NW_018086968.1	133367
NW_018086968.1	475441
NW_018086971.1	416036
NW_018086972.1	184580
NW_018086977.1	114448
NW_018086977.1	577967
NW_018086979.1	238045
NW_018086980.1	184992
NW_018086982.1	696329
NW_018086982.1	988778
NW_018086987.1	618061
NW_018087014.1	144837
NW_018087027.1	110338
NW_018087100.1	63344
NW_018087210.1	40316
NW_018087668.1	14798
NW_018089007.1	225800
NW_018089007.1	892768
NW_018089027.1	181243
NW_018089151.1	59680
NW_018089182.1	566526
NW_018089183.1	650
NW_018089285.1	552063
NW_018089287.1	926115
NW_018089289.1	568261
NW_018089332.1	57174
NW_018089345.1	819617
NW_018089370.1	515001
NW_018089386.1	907545
NW_018089520.1	320286
NW_018089573.1	518689
NW_018089599.1	154132
NW_018089600.1	7881
NW_018089612.1	259637
NW_018089612.1	267315
NW_018089693.1	198645
NW_018089696.1	188741
NW_018089726.1	12868
NW_018089792.1	50926
NW_018089813.1	6866
NW_018089846.1	7655
NW_018089945.1	234690
NW_018089978.1	490762
NW_018090204.1	76155
NW_018090238.1	417024
NW_018090241.1	134917
NW_018090243.1	266980
NW_018090276.1	250973
NW_018090405.1	59423
NW_018090497.1	63498
NW_018090567.1	69661
NW_018090567.1	310954
NW_018090615.1	141412
NW_018090666.1	216158
NW_018090706.1	100651
NW_018090740.1	181733
NW_018090825.1	221849
NW_018090848.1	9014
NW_018090900.1	171477
NW_018090920.1	237373
NW_018090962.1	126444
NW_018090999.1	45805
NW_018091095.1	181471
NW_018091180.1	323897
NW_018091330.1	88831
NW_018091352.1	65501
NW_018091371.1	171249
NW_018091417.1	29108
NW_018091444.1	68635
NW_018091627.1	35134
NW_018091823.1	12898
NW_018091879.1	74544
NW_018091884.1	18025
NW_018091956.1	89393
NW_018092078.1	168289
NW_018092517.1	14588
NW_018092742.1	17004
NW_018092748.1	55152
NW_018092751.1	8794
NW_018092789.1	40095
NW_018093118.1	8556
NW_018093204.1	8744
NW_018093344.1	35221
NW_018093384.1	42608
NW_018093418.1	17650
NW_018093723.1	32590
NW_018094208.1	17862
NW_018094240.1	15045
NW_018094327.1	3129
NW_018094429.1	32958
NW_018095319.1	1077
NW_018096411.1	6456
NW_018096661.1	6772
NW_018097996.1	11470
NW_018098547.1	3285
NW_018099555.1	1278
NW_018101649.1	693
NW_018101649.1	795
NW_018103302.1	1370
NW_018107348.1	2506
NW_018107418.1	750

## Sheet: H_Positive
SNPs wherein hatchery origin mate pairs demonstrated overall positive assortment compared to random. For SNPs located on a known gene, the gene is indicated.
Chromosome	Position	Gene
NC_034174.1	372921
NC_034174.1	1681185
NC_034174.1	4169835
NC_034174.1	8951952	uncharacterized LOC109889507
NC_034174.1	11519005
NC_034174.1	23897543
NC_034174.1	24532504	receptor-type tyrosine-protein phosphatase alpha
NC_034174.1	27747960	plasma membrane calcium-transporting ATPase 1-like
NC_034174.1	29519564	calcium-dependent secretion activator 1-like
NC_034174.1	30353556	double-stranded RNA-binding protein Staufen homolog 1-like
NC_034174.1	33091676
NC_034174.1	37127355	SLIT-ROBO Rho GTPase-activating protein 3
NC_034174.1	38693918
NC_034174.1	40359940	sodium-dependent neutral amino acid transporter SLC6A17
NC_034174.1	42631514
NC_034174.1	43581869
NC_034174.1	43582237
NC_034174.1	46047387	receptor-type tyrosine-protein phosphatase gamma
NC_034174.1	47577353
NC_034175.1	13859823	dyslexia-associated protein KIAA0319 homolog
NC_034175.1	23107520	calsyntenin 3
NC_034175.1	26479236	thiosulfate sulfurtransferase like domain containing 3
NC_034175.1	32282668
NC_034175.1	36500162	histone deacetylase 4
NC_034175.1	36886472
NC_034175.1	40268411	bromodomain adjacent to zinc finger domain protein 2B
NC_034175.1	44221054
NC_034175.1	46703484	parathyroid hormone 2 receptor
NC_034175.1	47299812	uncharacterized LOC109867584
NC_034175.1	50227134
NC_034175.1	51427593
NC_034176.1	1576998	pikachurin
NC_034176.1	8463740	protein kish-A-like
NC_034176.1	16108036
NC_034176.1	16928344	sarcoplasmic/endoplasmic reticulum calcium ATPase 2
NC_034176.1	18007940
NC_034176.1	20322221
NC_034176.1	25219351	dynein axonemal heavy chain 10
NC_034176.1	32381839	golgin subfamily A member 7
NC_034176.1	34359038	elongation of very long chain fatty acids protein 7-like
NC_034176.1	50997534
NC_034176.1	53972687	A disintegrin and metalloproteinase with thrombospondin motifs 18
NC_034176.1	54702331
NC_034176.1	65810961	caprin-1-like
NC_034177.1	7856576
NC_034177.1	10757816
NC_034177.1	21239241	cadherin-13
NC_034177.1	28475583
NC_034177.1	32488421
NC_034177.1	33864791	four-jointed box protein 1-like
NC_034177.1	38066968	cryptochrome circadian regulator 1b
NC_034177.1	42928428
NC_034177.1	47622375
NC_034177.1	49269194
NC_034177.1	54923496	inactive tyrosine-protein kinase 7
NC_034177.1	64944771	collagen alpha-1(XIII) chain-like
NC_034177.1	68123758
NC_034177.1	70571417
NC_034177.1	79273403	calcium-activated potassium channel subunit alpha-1-like
NC_034178.1	740085	plectin-like
NC_034178.1	13493748
NC_034178.1	14549246
NC_034178.1	15912413	amyloid beta (A4) precursor protein a
NC_034178.1	20996398	receptor-type tyrosine-protein phosphatase T-like
NC_034178.1	23428562
NC_034178.1	29313196
NC_034178.1	31788919	band 4.1-like protein 1
NC_034178.1	33244234	forkhead box protein P1-B-like
NC_034178.1	38660135	calcium-dependent secretion activator 1
NC_034178.1	42054942
NC_034178.1	46960879
NC_034178.1	48605708	testis-expressed protein 264-like
NC_034178.1	48682496	metabotropic glutamate receptor 2
NC_034178.1	53800326	FKBP prolyl isomerase 5
NC_034178.1	65657128	E3 ubiquitin-protein ligase Itchy-like
NC_034178.1	67153850
NC_034178.1	67573208
NC_034179.1	2477913	sema domain, immunoglobulin domain (Ig), transmembrane domain (TM) and short cytoplasmic domain, (semaphorin) 4D
NC_034179.1	2517480
NC_034179.1	26677743	receptor interacting serine/threonine kinase 4
NC_034179.1	27468620
NC_034179.1	38647682
NC_034179.1	39190351	F-BAR and double SH3 domains protein 2
NC_034179.1	40131559
NC_034179.1	42671308
NC_034179.1	49126913	transcription elongation regulator 1-like
NC_034179.1	58023308	zinc finger and SCAN domain-containing protein 31-like
NC_034179.1	63023501
NC_034179.1	63036270	LIM and SH3 domain protein 1-like
NC_034179.1	64284391	zinc finger protein 385C
NC_034179.1	65735596	PSMC3 interacting protein
NC_034180.1	7883561
NC_034180.1	12570231	serine palmitoyltransferase, long chain base subunit 2a
NC_034180.1	19554653
NC_034180.1	28219561	spectrin repeat containing, nuclear envelope 2b
NC_034180.1	30159777
NC_034180.1	33063823
NC_034180.1	33305090	cytochrome P450 1B1 pseudogene
NC_034180.1	35904658
NC_034181.1	5608107	myocardial zonula adherens protein-like
NC_034181.1	14619508	phosphorylase kinase, beta
NC_034181.1	18674030
NC_034181.1	19187083
NC_034181.1	26756152	glutamate receptor ionotropic, delta-2-like
NC_034181.1	27545929	rhotekin-like
NC_034181.1	28963560	multiple C2 and transmembrane domain-containing protein 1
NC_034181.1	29062995	multiple C2 and transmembrane domain-containing protein 1
NC_034181.1	29874633	EGF-like repeats and discoidin I-like domains 3a
NC_034181.1	30103108
NC_034181.1	31418275
NC_034181.1	31847007	PHD finger protein 19-like
NC_034181.1	31850850
NC_034181.1	45022068	probable E3 ubiquitin-protein ligase HECTD4
NC_034181.1	48747081	synaptic vesicle glycoprotein 2C
NC_034181.1	49344400	uncharacterized LOC109894918
NC_034181.1	50528273	polypeptide N-acetylgalactosaminyltransferase 9-like
NC_034181.1	62852696	serine/threonine-protein kinase TAO3-like
NC_034182.1	1027613	periodic tryptophan protein 1 homolog
NC_034182.1	3213068	PTPRF interacting protein alpha 2
NC_034182.1	6828118	USP6 N-terminal-like protein
NC_034182.1	10165987
NC_034182.1	10784780	metabotropic glutamate receptor 8-like
NC_034182.1	13076685	synapsin-3
NC_034182.1	22939317	thioredoxin
NC_034182.1	32721251	zRAB1B, member RAS oncogene family a
NC_034183.1	2080817	cAMP-regulated phosphoprotein 19-like
NC_034183.1	4423592
NC_034183.1	5602476	switch-associated protein 70-like
NC_034183.1	7976344
NC_034183.1	12525404
NC_034183.1	13321808	plexin-B2-like
NC_034183.1	17824963	long-chain-fatty-acid--CoA ligase ACSBG2-like
NC_034183.1	19048442
NC_034183.1	20956869	centrosome-associated protein 350-like
NC_034183.1	24141917	histone H2A deubiquitinase MYSM1
NC_034183.1	35137305	collagen alpha-1(XXIV) chain-like
NC_034183.1	41612462	rho guanine nucleotide exchange factor 18-like
NC_034183.1	43790302	C-Jun-amino-terminal kinase-interacting protein 3-like
NC_034183.1	49591762
NC_034183.1	52267987
NC_034183.1	60157096
NC_034183.1	60932635	caskin-2-like
NC_034183.1	62318110
NC_034183.1	62455857	monocyte to macrophage differentiation factor
NC_034184.1	17307804
NC_034184.1	20078985	structural maintenance of chromosomes flexible hinge domain containing 1
NC_034184.1	22183391
NC_034184.1	24823075
NC_034184.1	27000117	supervillin
NC_034184.1	27360423	neuropilin-1a
NC_034184.1	27739708	MAGUK p55 subfamily member 7
NC_034184.1	27871861	MAGUK p55 subfamily member 7
NC_034184.1	30269135
NC_034184.1	34667936
NC_034184.1	35242070
NC_034184.1	35695431
NC_034184.1	35979495
NC_034184.1	36104313
NC_034184.1	38563296
NC_034184.1	42254570
NC_034184.1	42418853
NC_034184.1	43338556
NC_034184.1	45003211	glutamate receptor ionotropic, delta-1
NC_034184.1	45401974
NC_034184.1	46735333	AT-rich interactive domain-containing protein 5B
NC_034184.1	56160803	DNA primase subunit 2
NC_034184.1	57779741
NC_034184.1	62534247	adenosine kinase
NC_034184.1	63144163
NC_034184.1	63365361	calcium-activated potassium channel subunit alpha-1
NC_034184.1	68515287
NC_034184.1	72343718
NC_034184.1	73015967	serine/threonine-protein kinase WNK4
NC_034185.1	5393920
NC_034185.1	12215015	transmembrane protein 200A
NC_034185.1	14634144	sprT-like domain-containing protein Spartan
NC_034185.1	21494579	BTB (POZ) domain containing 7
NC_034185.1	22151402
NC_034185.1	29786115
NC_034185.1	32858881	solute carrier family 22 member 16
NC_034185.1	35830398
NC_034185.1	38367263
NC_034185.1	38649408
NC_034185.1	39609016	LON peptidase N-terminal domain and ring finger 1, like
NC_034185.1	40153367
NC_034185.1	44960860	zinc finger protein 768-like
NC_034186.1	8272043	protein cordon-bleu-like
NC_034186.1	9509320	gonadotropin-releasing hormone II receptor-like
NC_034186.1	12847220	bolA family member 1
NC_034186.1	19678303
NC_034186.1	25947744	26S proteasome non-ATPase regulatory subunit 1-like
NC_034186.1	27800962
NC_034186.1	28839116	single-stranded DNA-binding protein 3-like
NC_034186.1	29416508	growth hormone releasing hormone receptor, like
NC_034186.1	32833927	kelch-like protein 26
NC_034186.1	36089696	transcriptional repressor p66-alpha
NC_034186.1	39063038
NC_034186.1	40746948	nuclear factor 1 C-type
NC_034186.1	53093549
NC_034187.1	3203974
NC_034187.1	12686254	uncharacterized LOC109903430
NC_034187.1	21045539
NC_034187.1	26734423
NC_034187.1	28295968	RNA binding motif, single stranded interacting protein
NC_034187.1	34206833	prostaglandin E receptor 2a (subtype EP2)
NC_034187.1	35016810	ribokinase
NC_034187.1	38167120
NC_034187.1	40465103	protein ELYS
NC_034187.1	46883224	pleckstrin homology domain-containing family G member 3
NC_034187.1	50468486
NC_034187.1	58617821
NC_034188.1	19804105
NC_034188.1	25120379	transmembrane protein 33
NC_034188.1	25715267
NC_034188.1	26004817	uncharacterized LOC109905301
NC_034188.1	29436100	DISP complex protein LRCH3
NC_034188.1	30728074
NC_034188.1	36253082	spectrin beta chain, non-erythrocytic 4-like
NC_034188.1	38029291
NC_034188.1	42899729	zinc finger and BTB domain-containing protein 44-like
NC_034188.1	43128735	pleckstrin homology-like domain family B member 1
NC_034188.1	53246891
NC_034188.1	66133941
NC_034189.1	1342673
NC_034189.1	4918508	serine protease HTRA3
NC_034189.1	11073266
NC_034189.1	17202049	HAUS augmin-like complex subunit 6
NC_034189.1	26052148	neural cell adhesion molecule 2-like
NC_034189.1	27902892	ras-associated and pleckstrin homology domains-containing protein 1-like
NC_034190.1	705406
NC_034190.1	2358550	four and a half LIM domains protein 3-like
NC_034190.1	7632372	collagen alpha-2(I) chain
NC_034190.1	10089750	oxysterol-binding protein-related protein 3-like
NC_034190.1	11661233
NC_034190.1	18395563
NC_034190.1	19069663
NC_034190.1	20313988	potassium channel subfamily K member 9-like
NC_034190.1	21462837
NC_034190.1	22806811
NC_034190.1	39084432
NC_034190.1	39651424	synapsin IIb
NC_034190.1	39654359
NC_034190.1	40440760	cadherin-4
NC_034190.1	49969678
NC_034190.1	53962186	neural cell adhesion molecule L1-like protein
NC_034190.1	59164544	ankyrin repeat and sterile alpha motif domain containing 1A
NC_034190.1	62136452	sodium-dependent lysophosphatidylcholine symporter 1-like
NC_034190.1	63947479
NC_034190.1	71022309	cyclic AMP-dependent transcription factor ATF-7
NC_034190.1	73861761
NC_034191.1	5353243	lethal(3)malignant brain tumor-like protein 4
NC_034191.1	8481274
NC_034191.1	15887916	rho guanine nucleotide exchange factor 4
NC_034191.1	16017836	crystallin J1B-like
NC_034191.1	23663897
NC_034191.1	23768894
NC_034191.1	27098864	phenylalanyl-tRNA synthetase 2, mitochondrial
NC_034191.1	34917300
NC_034191.1	39541110
NC_034191.1	41024976	immunoglobulin superfamily member 11-like
NC_034191.1	47031001
NC_034191.1	47483355	neurobeachin-like
NC_034191.1	56959757	A kinase (PRKA) anchor protein 1b
NC_034191.1	58229642	solute carrier family 12 member 9-like
NC_034192.1	2688001	nuclear receptor-interacting protein 2-like
NC_034192.1	5728921	protein kinase C theta type-like
NC_034192.1	5915972	calcium/calmodulin-dependent protein kinase type 1D
NC_034192.1	25049775	rho guanine nucleotide exchange factor 37
NC_034192.1	28701474
NC_034192.1	29244926	testican-1
NC_034192.1	31090469	fibroblast growth factor 13
NC_034192.1	34280261	transcription factor COE3-like
NC_034192.1	49614802	ankyrin repeat and KH domain-containing protein 1-like
NC_034192.1	52220262
NC_034193.1	16553146	terminal uridylyl transferase 1, U6 snRNA-specific
NC_034193.1	17267703
NC_034193.1	30552396
NC_034193.1	31326183	aftiphilin
NC_034193.1	32640525
NC_034193.1	37536690
NC_034193.1	37628037
NC_034194.1	2790737
NC_034194.1	3628463	SSX family member 2 interacting protein
NC_034194.1	6215620
NC_034194.1	6286323
NC_034194.1	9828431
NC_034194.1	10863878	gamma-aminobutyric acid type A receptor subunit rho1
NC_034194.1	22002568	cell division cycle 40 homolog (S. cerevisiae)
NC_034194.1	24790465
NC_034195.1	2701882
NC_034195.1	10860449	uncharacterized LOC109867484
NC_034195.1	14679689	beta-1,4-N-acetyl-galactosaminyl transferase 4a
NC_034195.1	18073763
NC_034195.1	24971800
NC_034195.1	25909659	myocyte-specific enhancer factor 2A
NC_034195.1	28588961	ras-specific guanine nucleotide-releasing factor 1
NC_034195.1	28674029
NC_034195.1	31363003	serine/threonine-protein phosphatase 6 regulatory subunit 2
NC_034195.1	32760075	dynein heavy chain 11, axonemal-like
NC_034195.1	35349028
NC_034195.1	35435038
NC_034195.1	36242423
NC_034195.1	38369145	synembryn-B-like
NC_034195.1	41967799	CCR4-NOT transcription complex subunit 1-like
NC_034195.1	51078472
NC_034195.1	52451532	potassium voltage-gated channel subfamily D member 2-like
NC_034195.1	52610941	cadherin related family member 3
NC_034196.1	12812183	ATP synthase F1 subunit alpha
NC_034196.1	13390758	transportin-1
NC_034196.1	15754687	laminin subunit gamma-3-like
NC_034196.1	19727656	ceramide transfer protein-like
NC_034196.1	22524446
NC_034196.1	22609180	alpha-(1,3)-fucosyltransferase 7-like
NC_034196.1	25178911
NC_034196.1	31871009
NC_034196.1	34531504
NC_034197.1	2764125	protein kinase C zeta type
NC_034197.1	3881185	agrin
NC_034197.1	11456402	plexin-A2-like
NC_034197.1	14276699	calmodulin-binding transcription activator 1
NC_034197.1	19962682	transmembrane protein 26-like
NC_034197.1	29176116	glutamate receptor-interacting protein 2
NC_034197.1	30403963	zinc finger and BTB domain-containing protein 46
NC_034197.1	32795720
NC_034198.1	923157	uncharacterized LOC109870082
NC_034198.1	8484377	centrosomal protein 55 like
NC_034198.1	8660188	1-phosphatidylinositol 4,5-bisphosphate phosphodiesterase epsilon-1
NC_034198.1	10015367
NC_034198.1	12203435
NC_034198.1	12892073	calcium channel, voltage-dependent, T type, alpha 1G subunit
NC_034198.1	13111418	urotensin-2 receptor
NC_034198.1	20411225
NC_034198.1	27845294
NC_034198.1	28839389
NC_034199.1	9206534
NC_034199.1	10612977
NC_034199.1	15415734	polypeptide N-acetylgalactosaminyltransferase 13
NC_034199.1	22592183	interphotoreceptor matrix proteoglycan 2
NC_034199.1	24562540	OX-2 membrane glycoprotein
NC_034199.1	27100158	serine/threonine-protein kinase LATS2
NC_034199.1	43442318
NC_034200.1	7991262	chromodomain helicase DNA binding protein 8
NC_034200.1	8000664	chromodomain helicase DNA binding protein 8
NC_034200.1	17709815
NC_034200.1	23481500	neuropilin-1a
NC_034200.1	25350607	eukaryotic translation initiation factor 4 gamma 1-like
NC_034200.1	27166894
NC_034200.1	29421108
NC_034201.1	2631535	rabankyrin-5-like
NC_034201.1	5905109	zinc finger CCHC domain-containing protein 10-like
NC_034201.1	10555224	disks large homolog 2-like
NC_034201.1	10642186	disks large homolog 2-like
NC_034201.1	37872061
NC_034201.1	40057553	ryanodine receptor 1
NC_034201.1	41282872	bromodomain-containing protein 8-like
NC_034201.1	44465166	LHFPL tetraspan subfamily member 6
NC_034202.1	20168601	astrotactin-2
NC_034202.1	21063159
NC_034202.1	22372586	ectonucleoside triphosphate diphosphohydrolase 2
NC_034203.1	2794183	zinc finger protein 622
NC_034203.1	7580697
NC_034203.1	14896622	aspartate beta-hydroxylase
NC_034203.1	19073716	solute carrier organic anion transporter family member 5A1-like
NC_034203.1	24394734	vesicular, overexpressed in cancer, prosurvival protein 1-like
NC_034203.1	24902453	glutamine synthetase
NC_034203.1	26512510
NC_034203.1	26651215
NC_034203.1	39315793	signal peptide peptidase-like 2
NW_018086965.1	2664476
NW_018086966.1	196752
NW_018086966.1	955194
NW_018086967.1	469494
NW_018086977.1	1330142
NW_018086977.1	1597924
NW_018086979.1	64514
NW_018087001.1	158694
NW_018087016.1	9472
NW_018087021.1	15723
NW_018087124.1	40164
NW_018087132.1	23388
NW_018087182.1	27028
NW_018087257.1	26810
NW_018087359.1	43912
NW_018087385.1	20506
NW_018087433.1	7311
NW_018087522.1	25711
NW_018087580.1	9073
NW_018087828.1	8836
NW_018088372.1	7133
NW_018089028.1	873076
NW_018089028.1	896418
NW_018089038.1	30837
NW_018089063.1	412477
NW_018089168.1	199513
NW_018089181.1	2134608
NW_018089182.1	935222
NW_018089238.1	148
NW_018089277.1	257632
NW_018089287.1	979581
NW_018089373.1	23342
NW_018089386.1	913565
NW_018089429.1	189810
NW_018089514.1	861165
NW_018089534.1	517421
NW_018089663.1	378948
NW_018089673.1	207247
NW_018089692.1	303230
NW_018089818.1	333253
NW_018089827.1	70745
NW_018089928.1	31506
NW_018089992.1	52766
NW_018090111.1	295363
NW_018090115.1	56130
NW_018090259.1	249953
NW_018090274.1	221181
NW_018090366.1	97820
NW_018090381.1	207098
NW_018090385.1	50516
NW_018090483.1	25191
NW_018090545.1	260406
NW_018090740.1	143300
NW_018090866.1	2838
NW_018091000.1	82298
NW_018091096.1	72809
NW_018091140.1	50763
NW_018091178.1	95918
NW_018091216.1	131941
NW_018091246.1	41658
NW_018091570.1	34010
NW_018091609.1	54263
NW_018091711.1	83652
NW_018091717.1	81244
NW_018091736.1	19375
NW_018091800.1	35175
NW_018092228.1	47247
NW_018093504.1	24665
NW_018094025.1	6790
NW_018094244.1	39752
NW_018094822.1	9222
NW_018094848.1	12072
NW_018095706.1	2985
NW_018095920.1	7508
NW_018098541.1	12780
NW_018100007.1	518
NW_018103048.1	1858
NW_018106686.1	917

## Sheet: N&H_Negative
SNPs wherein both natural origin and hatchery mate pairs demonstrated overall negative assortment compared to random. For SNPs located on a known gene, the gene is indicated.
Chromosome	Position	Gene
NC_034174.1	7013275	trafficking kinesin-binding protein 1
NC_034174.1	21004282	myotubularin related protein 14
NC_034174.1	57777226	protein Wnt-2b-A
NC_034174.1	61872579	protein phosphatase 1 regulatory inhibitor subunit 16B-like
NC_034175.1	19834918
NC_034175.1	59212754	terminal nucleotidyltransferase 5C
NC_034176.1	31880266
NC_034176.1	36880761	ATP-binding cassette, sub-family A (ABC1), member 2
NC_034177.1	5348485
NC_034177.1	9579265	ephrin-A2
NC_034178.1	26633123	metabotropic glutamate receptor 4
NC_034178.1	44890127
NC_034178.1	45210381
NC_034178.1	57619402	dihydropyridine-sensitive L-type skeletal muscle calcium channel subunit alpha-1-like
NC_034179.1	16966887
NC_034180.1	37215572	disks large-associated protein 2
NC_034181.1	33246074	solute carrier family 28 member 3
NC_034181.1	49510862	DEAH (Asp-Glu-Ala-His) box polypeptide 37
NC_034181.1	54973539	netrin receptor UNC5D-like
NC_034182.1	686669	differentially expressed in FDCP 6-like
NC_034182.1	12426206
NC_034182.1	19242076	trithorax group protein osa
NC_034182.1	30281882	equilibrative nucleoside transporter 2
NC_034182.1	33004898
NC_034184.1	29189335	zinc finger DHHC-type palmitoyltransferase 16a
NC_034184.1	33511911	serine/threonine-protein kinase 32C-like
NC_034184.1	41617250
NC_034186.1	14674008	gamma-aminobutyric acid type B receptor subunit 1-like
NC_034186.1	34449413
NC_034187.1	10115695	ribosome biogenesis protein bop1
NC_034188.1	16446779
NC_034188.1	25465022
NC_034189.1	15055682	Kv channel-interacting protein 4
NC_034190.1	20472980	collagen alpha-1(IX) chain-like
NC_034190.1	44681099
NC_034192.1	10624537	solute carrier family 13 member 4-like
NC_034193.1	16381982	itga3b integrin, alpha 3b
NC_034196.1	27815450	proline-rich coiled-coil 2B
NC_034197.1	34554787
NC_034200.1	991550
NC_034200.1	7491006	uncharacterized LOC109871572
NC_034201.1	36611133
NC_034202.1	2722679
NC_034203.1	14059702
NC_034203.1	28785653	DNA replication licensing factor mcm4
NW_018086971.1	416036
NW_018090405.1	59423
NW_018091352.1	65501
NW_018091444.1	68635
NW_018092748.1	55152

## Sheet: N&H_Positive
SNPs wherein both natural origin and hatchery mate pairs demonstrated overall positive assortment compared to random. For SNPs located on a known gene, the gene is indicated.
Chromosome	Position	Gene
NC_034175.1	47299812	uncharacterized LOC109867584
NC_034177.1	49269194
NC_034179.1	2477913	sema domain, immunoglobulin domain (Ig), transmembrane domain (TM) and short cytoplasmic domain, (semaphorin) 4D
NC_034179.1	26677743	receptor interacting serine/threonine kinase 4
NC_034181.1	18674030
NC_034184.1	17307804
NC_034185.1	38367263
NC_034186.1	25947744	26S proteasome non-ATPase regulatory subunit 1-like
NC_034194.1	24790465
NW_018089827.1	70745
NW_018106686.1	917

## Sheet: N_Negative_H_Positive
SNPs wherein natural origin mate pairs demonstrated overall negative assortment and hatchery pairs demonstrated overall positive assortment compared to random. For SNPs located on a known gene, the gene is indicated.
Chromosome	Position	Gene
NC_034174.1	8951952	uncharacterized LOC109889507
NC_034175.1	46703484	parathyroid hormone 2 receptor
NC_034176.1	25219351	dynein axonemal heavy chain 10
NC_034177.1	33864791	four-jointed box protein 1-like
NC_034178.1	48682496	metabotropic glutamate receptor 2
NC_034179.1	38647682
NC_034180.1	7883561	calcium-binding protein 2-like
NC_034180.1	28219561	nesprin-2-like
NC_034181.1	31418275
NC_034181.1	31850850
NC_034182.1	13076685	synapsin-3
NC_034182.1	32721251	zRAB1B, member RAS oncogene family a
NC_034183.1	24141917	histone H2A deubiquitinase MYSM1
NC_034183.1	35137305	collagen alpha-1(XXIV) chain-like
NC_034184.1	24823075
NC_034184.1	38563296
NC_034188.1	26004817	uncharacterized LOC109905301
NC_034188.1	53246891
NC_034188.1	66133941
NC_034190.1	39654359
NC_034191.1	56959757	A kinase (PRKA) anchor protein 1b
NC_034192.1	5915972	calcium/calmodulin-dependent protein kinase type 1D
NC_034193.1	31326183	aftiphilin
NC_034195.1	28588961	ras-specific guanine nucleotide-releasing factor 1
NC_034199.1	15415734	polypeptide N-acetylgalactosaminyltransferase 13
NW_018089277.1	257632
NW_018089673.1	207247
NW_018090385.1	50516

## Sheet: N_Positive_H_Negative
SNPs wherein natural origin mate pairs demonstrated overall poitive assortment and hatchery pairs demonstrated overall negative assortment compared to random. For SNPs located on a known gene, the gene is indicated.
Chromosome	Position	Gene
NC_034174.1	59296488
NC_034175.1	30813681
NC_034175.1	40200699	bromodomain adjacent to zinc finger domain protein 2B
NC_034180.1	5340673
NC_034180.1	11710012
NC_034181.1	24363419	synaptotagmin XIVa
NC_034183.1	14463716	elongation factor 2
NC_034188.1	51069367	neural cell adhesion molecule 1b
NC_034189.1	32185668	FERM and PDZ domain-containing protein 4-like
NC_034195.1	35737661
NW_018094429.1	32958
